# Supplementary material for: Reovirus infection induces stabilization and up-regulation of cellular transcripts that encode regulators of TGF-β signaling
Source: PLoS One. 2018 Sep 27;13(9):e0204622. doi: 10.1371/journal.pone.0204622 (PMC6160134; doi:10.1371/journal.pone.0204622)
Supplement: S2 Table — (XLS) [file pone.0204622.s002.xls]

## Sheet: Supplemental Table 1
S2 Table. Transcripts that were stabilized following reovirus infection
FC = fold change in gene expression comparing reovirus-infected cells to mock-infected cells
M= mock-infected cells
c87=cells infected with reovirus isolate c87
c8 = cells infected with reovirus isolate c8
D= cells infected with reovirus isolate Dearing
HL = transcript half-life in minutes
CI = confidence interval
Transcripts that were stabilized following infection with reovirus isolate c87 (349 transcripts)
Affymetrix Probe Set ID	Gene Symbol	Gene Title	Entrez Gene	FC c87/M	p value c87 > M	FC c8/M	p value c8 > M	FC D/M	p value D > M	M HL	M HL 95% CI	c87 HL	c87 HL 95% CI	p value c87 > M	c8 HL	c8 HL 95% CI	p value c8 > M	D HL	D HL 95% CI	p value D > M
100148_at	Ctcf	CCCTC-binding factor	13018	0.68	0.01	1.02	0.9	1.34	0.06	260	[163,>480]	>480	[415,>480]	0.02	>480	[236,>480]	0.16	305	[154,>480]	0.78
100011_at	Klf3	Kruppel-like factor 3 (basic)	16599	0.53	0.07	0.94	0.76	1.05	0.89	314	[134,>480]	>480	[>480,>480]	0.01	>480	[151,>480]	0.49	262	[101,>480]	0.87
100489_at	Pde7a	phosphodiesterase 7A	18583	0.95	0.91	1.56	0.03	1.59	0.03	194	[132,371]	>480	[270,>480]	0.02	>480	[245,>480]	0.04	138	[93,262]	0.33
100509_at	Rnf19	ring finger protein (C3HC4 type) 19	30945	0.76	0.3	1.39	0.17	1.28	0.23	66	[54,88]	>480	[170,>480]	0.01	283	[115,>480]	0.01	99	[66,201]	0.12
100885_at	Nek2	NIMA (never in mitosis gene a)-related expressed kinase 2	18005	0.76	0.06	0.79	0.08	1.03	0.74	361	[202,>480]	>480	[>480,>480]	0.05	>480	[265,>480]	0.28	309	[159,>480]	0.81
100943_at	Slc1a4	solute carrier family 1 (glutamate/neutral amino acid transporter), member 4	55963	1.37	0.02	1.55	0.05	1.14	0.33	277	[164,>480]	>480	[378,>480]	0.04	>480	[253,>480]	0.15	360	[160,>480]	0.7
100985_at	Siah1a	seven in absentia 1A	20437	1.35	0.1	1.48	0.09	1.2	0.26	101	[76,151]	>480	[188,>480]	0.01	>480	[168,>480]	0.01	103	[70,194]	0.96
100988_at	Bcl2l11	BCL2-like 11 (apoptosis facilitator)	12125	0.86	0.31	0.79	0.08	0.76	0.07	67	[52,94]	348	[112,>480]	0.01	261	[102,>480]	0.01	90	[58,195]	0.32
101014_at	Ifnar2	interferon (alpha and beta) receptor 2	15976	0.77	0.14	0.73	0.11	0.8	0.21	103	[76,163]	>480	[192,>480]	0.01	229	[107,>480]	0.09	133	[80,397]	0.49
101026_at	Pttg1	pituitary tumor-transforming 1	30939	0.41	0.07	0.69	0.47	1.64	0.13	40	[29,65]	271	[58,>480]	0.01	466	[64,>480]	0.01	38	[25,80]	0.9
101035_at	Api5	apoptosis inhibitor 5	11800	0.51	0	0.88	0.42	1.1	0.36	>480	[377,>480]	>480	[>480,>480]	0.05	>480	[241,>480]	0.83	>480	[438,>480]	0.53
101382_at	Pbx2	pre B-cell leukemia transcription factor 2	18515	0.25	0.01	0.77	0.46	1.03	0.72	>480	[202,>480]	>480	[>480,>480]	0.04	>480	[136,>480]	0.87	>480	[169,>480]	0.84
101415_i_at	Bat4	HLA-B associated transcript 4	81845	1.07	0.67	0.93	0.86	0.87	0.55	54	[41,78]	>480	[108,>480]	0.01	219	[78,>480]	0.01	263	[83,>480]	0.01
101416_f_at	Bat4	HLA-B associated transcript 4	81845	1.24	0.17	1	0.93	0.98	0.9	133	[103,188]	>480	[240,>480]	0.01	>480	[216,>480]	0.01	225	[133,>480]	0.11
101458_at	Wee1	wee 1 homolog (S. pombe)	22390	0.47	0.1	0.98	0.8	1.04	0.67	47	[39,61]	>480	[137,>480]	0.01	152	[77,>480]	0.01	72	[49,135]	0.07
101469_at	Nedd9	neural precursor cell expressed, developmentally down-regulated gene 9	18003	0.32	0.01	0.69	0.07	0.48	0.01	59	[50,72]	>480	[167,>480]	0.01	271	[123,>480]	0.01	174	[98,>480]	0.01
101502_at	Tgif	TG interacting factor	21815	2.33	0.01	2.59	0.01	1.55	0.01	94	[76,124]	>480	[217,>480]	0.01	468	[174,>480]	0.01	113	[80,191]	0.43
101554_at	Nfkbia	nuclear factor of kappa light chain gene enhancer in B-cells inhibitor, alpha	18035	0.39	0.01	0.58	0.01	0.78	0.07	92	[73,123]	>480	[298,>480]	0.01	404	[157,>480]	0.01	203	[113,>480]	0.01
101568_at	Prosc	proline synthetase co-transcribed	114863	1.44	0.01	1.48	0.01	1.09	0.16	>480	[>480,>480]	>480	[>480,>480]	0.01	>480	[277,>480]	0.5	>480	[313,>480]	0.7
101607_at	C80068	expressed sequence C80068	97810	0.66	0.02	1.32	0.09	0.9	0.43	82	[67,105]	>480	[177,>480]	0.01	196	[112,>480]	0.01	89	[67,134]	0.67
101936_at	Clk4	CDC like kinase 4	12750	3.29	0.01	2.99	0.01	1.72	0.08	78	[59,115]	>480	[128,>480]	0.01	>480	[174,>480]	0.01	123	[72,439]	0.2
101937_s_at	Clk4	CDC like kinase 4	12750	3.28	0.01	3.11	0	2.08	0.01	166	[110,343]	>480	[257,>480]	0.02	>480	[253,>480]	0.02	122	[80,261]	0.42
101943_at	Tceb3	transcription elongation factor B (SIII), polypeptide 3	27224	0.85	0.18	0.9	0.41	0.92	0.54	463	[255,>480]	>480	[>480,>480]	0.05	>480	[277,>480]	0.51	>480	[386,>480]	0.19
101973_at	Cited2 /// LOC671495	Cbp/p300-interacting transactivator, with Glu/Asp-rich carboxy-terminal domain, 2 /// similar to Cbp/p300-interacting transactivator, with Glu/Asp-rich carboxy-terminal domain, 2	_	0.69	0.21	1.47	0.1	1.25	0.31	71	[56,97]	>480	[138,>480]	0.01	264	[110,>480]	0.01	108	[69,253]	0.14
102028_at	Rassf5	Ras association (RalGDS/AF-6) domain family 5	54354	1.33	0.59	2.52	0.01	1.18	0.27	281	[138,>480]	>480	[>480,>480]	0.03	>480	[167,>480]	0.4	205	[99,>480]	0.69
102093_f_at	Sfrs4	splicing factor, arginine/serine-rich 4 (SRp75)	57317	0.93	0.67	1.03	0.75	0.8	0.25	157	[107,290]	>480	[243,>480]	0.01	199	[109,>480]	0.6	252	[123,>480]	0.35
102193_at	Exod1	exonuclease domain containing 1	71151	0.71	0.19	0.9	0.77	1.41	0.14	115	[84,180]	>480	[162,>480]	0.01	>480	[154,>480]	0.02	149	[90,436]	0.48
102194_at	2810432D09Rik	RIKEN cDNA 2810432D09 gene	69961	0.96	0.97	0.72	0.18	0.94	0.92	264	[160,>480]	>480	[378,>480]	0.03	>480	[>480,>480]	0.01	>480	[234,>480]	0.17
102230_at	Hyal1 /// Nat6	hyaluronoglucosaminidase 1 /// N-acetyltransferase 6	_	1.02	0.96	2.26	0.04	0.88	0.31	242	[106,>480]	>480	[382,>480]	0.05	>480	[125,>480]	0.44	79	[50,191]	0.07
102255_at	Osmr	oncostatin M receptor	18414	1.71	0.06	0.91	0.68	1.09	0.51	107	[80,160]	411	[146,>480]	0.01	>480	[179,>480]	0.01	156	[93,>480]	0.28
102382_at	Arntl	aryl hydrocarbon receptor nuclear translocator-like	11865	1.67	0.01	1.74	0.01	1.41	0.05	245	[153,>480]	>480	[320,>480]	0.04	>480	[238,>480]	0.12	260	[137,>480]	0.91
102401_at	Irf1	interferon regulatory factor 1	16362	1.35	0.23	1.04	0.86	3.31	0.01	79	[59,118]	455	[122,>480]	0.01	283	[106,>480]	0.01	61	[45,95]	0.31
102625_f_at	Zfp54	zinc finger protein 54	22712	0.73	0.45	0.77	0.64	1.15	0.65	83	[55,165]	>480	[141,>480]	0.01	>480	[132,>480]	0.01	116	[59,>480]	0.52
102657_at	Hlx1	H2.0-like homeo box 1 (Drosophila)	15284	1.04	0.81	0.67	0.16	0.78	0.41	70	[52,109]	>480	[175,>480]	0.01	210	[84,>480]	0.03	134	[69,>480]	0.13
102715_at	Nr2f1	nuclear receptor subfamily 2, group F, member 1	13865	0.11	0	0.43	0.08	0.49	0.13	130	[75,>480]	>480	[232,>480]	0.02	217	[79,>480]	0.54	326	[90,>480]	0.36
102727_at	Bdnf	brain derived neurotrophic factor	12064	2.22	0.15	1.61	0.19	1.39	0.3	69	[47,126]	408	[84,>480]	0.04	>480	[94,>480]	0.02	113	[55,>480]	0.33
102761_at	Grpel2	GrpE-like 2, mitochondrial	17714	2.77	0.01	1.97	0.01	1.66	0.01	127	[97,183]	>480	[374,>480]	0.01	>480	[220,>480]	0.01	138	[94,263]	0.75
102772_at	Abl1	v-abl Abelson murine leukemia oncogene 1	11350	0.61	0.01	0.8	0.01	0.77	0.01	181	[130,302]	>480	[470,>480]	0.01	>480	[201,>480]	0.06	223	[132,>480]	0.6
102779_at	Gadd45b	growth arrest and DNA-damage-inducible 45 beta	17873	1.19	0.37	1.83	0.16	1.49	0.09	152	[97,353]	>480	[239,>480]	0.02	245	[107,>480]	0.45	118	[73,311]	0.56
102798_at	Adm	adrenomedullin	11535	1.36	0.27	3.9	0.01	0.7	0.07	109	[77,188]	>480	[461,>480]	0.01	>480	[144,>480]	0.02	>480	[152,>480]	0.02
102800_at	Foxc2	forkhead box C2	14234	1.75	0.03	2.03	0.01	1.27	0.07	67	[52,93]	342	[113,>480]	0.01	121	[71,423]	0.07	95	[61,218]	0.22
102833_at	Cbx2	chromobox homolog 2 (Drosophila Pc class)	12416	0.43	0.01	0.73	0.03	1.04	0.75	57	[44,79]	>480	[118,>480]	0.01	155	[74,>480]	0.01	83	[52,200]	0.21
102863_at	Zkscan1	zinc finger with KRAB and SCAN domains 1	74570	0.92	0.77	1.13	0.53	1.83	0.07	96	[65,179]	>480	[124,>480]	0.03	374	[105,>480]	0.07	178	[80,>480]	0.26
102866_at	---	---		0.96	0.73	0.92	0.59	1.02	0.79	396	[211,>480]	>480	[>480,>480]	0.05	>480	[433,>480]	0.09	369	[172,>480]	0.92
102870_at	Tmem181	transmembrane protein 181	77106	0.54	0.04	0.69	0.01	0.85	0.24	80	[53,167]	>480	[147,>480]	0.01	91	[50,>480]	0.8	125	[58,>480]	0.44
102878_at	Rad52	RAD52 homolog (S. cerevisiae)	19365	1.45	0.01	1.1	0.38	1.64	0.01	156	[114,250]	>480	[337,>480]	0.01	>480	[196,>480]	0.03	142	[96,273]	0.76
102952_g_at	Cradd	CASP2 and RIPK1 domain containing adaptor with death domain	12905	0.54	0.01	0.88	0.35	0.9	0.39	303	[178,>480]	>480	[451,>480]	0.03	>480	[224,>480]	0.3	315	[155,>480]	0.95
102955_at	Nfil3	nuclear factor, interleukin 3, regulated	18030	2.77	0.01	2.85	0.02	1.35	0.1	65	[49,100]	171	[75,>480]	0.04	184	[77,>480]	0.04	80	[50,201]	0.54
102964_at	Zfp639	zinc finger protein 639	67778	1.25	0.05	1.29	0.03	1.29	0.03	175	[127,282]	>480	[319,>480]	0.01	>480	[199,>480]	0.05	195	[122,>480]	0.76
102983_at	Smad1	MAD homolog 1 (Drosophila)	17125	1.16	0.17	1.36	0.02	1.51	0.01	163	[123,242]	>480	[>480,>480]	0.01	>480	[252,>480]	0.01	210	[132,>480]	0.44
102984_g_at	Smad1	MAD homolog 1 (Drosophila)	17125	0.97	0.96	1.28	0.17	1.33	0.12	140	[103,220]	>480	[>480,>480]	0.01	>480	[191,>480]	0.02	194	[114,>480]	0.39
102993_at	Ggta1	glycoprotein galactosyltransferase alpha 1, 3	14594	0.95	0.71	0.98	0.94	0.85	0.2	191	[138,308]	>480	[299,>480]	0.01	>480	[334,>480]	0.01	454	[200,>480]	0.08
102996_at	Ell	elongation factor RNA polymerase II	13716	1.21	0.04	1.14	0.02	1.11	0.08	160	[119,243]	>480	[277,>480]	0.01	425	[185,>480]	0.04	157	[106,302]	0.96
103007_at	Efna1	ephrin A1	13636	0.84	0.56	1.28	0.22	0.93	0.91	149	[94,352]	>480	[475,>480]	0.01	345	[119,>480]	0.26	264	[108,>480]	0.39
103011_at	Sin3a	transcriptional regulator, SIN3A (yeast)	20466	0.59	0.01	0.75	0.04	0.91	0.51	280	[200,464]	>480	[358,>480]	0.03	>480	[312,>480]	0.06	335	[200,>480]	0.64
103015_at	Bcl6	B-cell leukemia/lymphoma 6	12053	1.01	0.89	1.86	0.01	1.16	0.35	49	[41,61]	>480	[130,>480]	0.01	273	[105,>480]	0.01	85	[57,170]	0.02
103020_s_at	Map3k1 /// LOC670493 /// LOC674573	mitogen activated protein kinase kinase kinase 1 /// similar to Mitogen-activated protein kinase kinase kinase 1 (MAPK/ERK kinase kinase 1) (MEK kinase 1) (MEKK 1) /// similar to Mitogen-activated protein kinase kinase kinase 1 (MAPK/ERK kinase kinase 1)	_	0.48	0.06	1.27	0.33	1.04	0.67	77	[59,108]	>480	[157,>480]	0.01	399	[128,>480]	0.01	242	[106,>480]	0.01
103021_r_at	Map3k1 /// LOC670493 /// LOC674573	mitogen activated protein kinase kinase kinase 1 /// similar to Mitogen-activated protein kinase kinase kinase 1 (MAPK/ERK kinase kinase 1) (MEK kinase 1) (MEKK 1) /// similar to Mitogen-activated protein kinase kinase kinase 1 (MAPK/ERK kinase kinase 1)	_	0.62	0.24	1.46	0.2	1.7	0.09	121	[71,407]	>480	[209,>480]	0.02	>480	[110,>480]	0.15	167	[71,>480]	0.66
103081_at	Baz1b	bromodomain adjacent to zinc finger domain, 1B	22385	0.53	0.02	0.56	0.03	0.87	0.59	156	[113,253]	>480	[270,>480]	0.01	>480	[185,>480]	0.04	231	[128,>480]	0.34
103082_at	E230022H04Rik	RIKEN cDNA E230022H04 gene	225339	1.09	0.56	1.77	0.03	1.48	0.1	193	[115,>480]	>480	[371,>480]	0.02	428	[136,>480]	0.36	287	[118,>480]	0.59
103250_at	Dfna5h	deafness, autosomal dominant 5 homolog (human)	54722	0.14	0.01	0.45	0.01	0.47	0.01	>480	[391,>480]	>480	[>480,>480]	0.05	>480	[151,>480]	0.52	>480	[203,>480]	0.86
103263_at	Epc1	enhancer of polycomb homolog 1 (Drosophila)	13831	1.53	0.05	1.44	0.05	1.23	0.21	51	[43,62]	441	[138,>480]	0.01	215	[104,>480]	0.01	74	[54,117]	0.05
103271_at	Lrp6	low density lipoprotein receptor-related protein 6	16974	0.37	0.03	0.77	0.54	0.85	0.75	191	[91,>480]	>480	[>480,>480]	0.02	227	[79,>480]	0.87	>480	[117,>480]	0.34
103288_at	Nrip1	nuclear receptor interacting protein 1	268903	0.66	0.39	1.09	0.7	1.43	0.4	89	[63,155]	439	[110,>480]	0.03	399	[108,>480]	0.04	177	[81,>480]	0.19
103303_at	---	---		1.51	0.41	1.95	0.06	1.6	0.12	74	[53,120]	282	[92,>480]	0.03	315	[95,>480]	0.02	87	[53,242]	0.65
103315_at	Tnrc6a	trinucleotide repeat containing 6a	233833	0.46	0.04	0.56	0.08	1.01	0.74	57	[47,73]	155	[84,>480]	0.01	113	[70,297]	0.01	98	[64,211]	0.03
103316_at	Camsap1	calmodulin regulated spectrin-associated protein 1	227634	1.02	0.73	1.11	0.39	1.01	0.95	235	[136,>480]	>480	[371,>480]	0.03	420	[148,>480]	0.49	>480	[183,>480]	0.25
103318_at	Gabpb1	GA repeat binding protein, beta 1	14391	1.36	0.25	1.12	0.45	1.49	0.02	235	[135,>480]	>480	[451,>480]	0.02	>480	[224,>480]	0.13	348	[137,>480]	0.62
103342_at	Eed	embryonic ectoderm development	13626	1.25	0.15	1.33	0.07	1.34	0.05	301	[187,>480]	>480	[>480,>480]	0.01	>480	[459,>480]	0.03	434	[194,>480]	0.57
103343_at	5430432M24Rik	RIKEN cDNA 5430432M24 gene	73847	0.76	0.66	0.74	0.63	1.15	0.5	80	[55,146]	446	[98,>480]	0.04	233	[82,>480]	0.1	111	[59,>480]	0.48
103346_at	Clk2	CDC-like kinase 2	12748	1.5	0.01	1.32	0.03	1.07	0.4	135	[109,176]	>480	[340,>480]	0.01	>480	[307,>480]	0.01	158	[114,257]	0.49
103347_at	Cramp1l	Crm, cramped-like (Drosophila)	57354	0.91	0.58	1.04	0.77	1.17	0.35	99	[76,144]	>480	[254,>480]	0.01	338	[136,>480]	0.01	202	[107,>480]	0.06
103363_at	Tbn	taube nuss	63856	1.52	0.05	1.28	0.08	1.45	0.03	201	[135,391]	>480	[248,>480]	0.04	478	[182,>480]	0.18	156	[102,335]	0.51
103404_at	Rere	arginine glutamic acid dipeptide (RE) repeats	68703	0.62	0.01	0.97	0.88	0.72	0.03	269	[159,>480]	>480	[349,>480]	0.05	>480	[199,>480]	0.31	>480	[>480,>480]	0.01
103460_at	Ddit4	DNA-damage-inducible transcript 4	74747	1.21	0.31	1.46	0.02	0.98	0.92	102	[83,133]	398	[173,>480]	0.01	428	[180,>480]	0.01	119	[86,193]	0.49
103475_s_at	Ate1	arginine-tRNA-protein transferase 1	11907	0.62	0.13	1.17	0.35	1.08	0.54	303	[130,>480]	>480	[>480,>480]	0.01	>480	[171,>480]	0.35	427	[117,>480]	0.81
103497_at	BC025546	cDNA sequence BC025546	234728	1.66	0.33	0.94	0.82	1.01	0.67	60	[46,86]	239	[87,>480]	0.01	153	[72,>480]	0.03	85	[53,223]	0.27
103520_at	Vegfa	vascular endothelial growth factor A	22339	2.44	0.01	3.49	0.01	1.67	0.08	119	[79,240]	>480	[226,>480]	0.01	>480	[156,>480]	0.03	99	[62,248]	0.67
103524_at	Cdan1	congenital dyserythropoietic anemia, type I (human)	68968	0.9	0.35	0.9	0.25	1.31	0.01	149	[105,257]	>480	[348,>480]	0.01	>480	[208,>480]	0.02	154	[96,398]	0.92
103538_at	Tbx3	T-box 3	21386	0.42	0.01	1.11	0.5	0.89	0.6	97	[73,147]	>480	[>480,>480]	0.01	285	[119,>480]	0.03	168	[92,>480]	0.16
103672_at	Phf23	PHD finger protein 23	78246	1.16	0.59	1	0.94	0.88	0.22	94	[77,121]	>480	[207,>480]	0.01	229	[129,>480]	0.01	144	[97,280]	0.08
103697_at	AW061234	expressed sequence AW061234	106020	0.3	0.01	0.62	0.16	0.77	0.49	186	[112,>480]	>480	[263,>480]	0.04	>480	[213,>480]	0.07	>480	[143,>480]	0.28
103797_at	Cdc7	cell division cycle 7 (S. cerevisiae)	12545	0.87	0.38	1.12	0.47	1.26	0.12	94	[73,132]	>480	[195,>480]	0.01	445	[153,>480]	0.01	131	[84,302]	0.27
103821_at	Cdc6	cell division cycle 6 homolog (S. cerevisiae)	23834	0.38	0.01	0.3	0.01	0.95	1	149	[99,306]	>480	[211,>480]	0.02	432	[140,>480]	0.15	160	[90,>480]	0.88
103830_at	Snai1	snail homolog 1 (Drosophila)	20613	0.83	0.68	0.32	0.01	0.33	0.01	57	[42,85]	407	[92,>480]	0.01	259	[82,>480]	0.01	>480	[126,>480]	0.01
103848_at	Crkl	v-crk sarcoma virus CT10 oncogene homolog (avian)-like	12929	1.2	0.37	1.18	0.37	1.31	0.21	156	[111,265]	>480	[261,>480]	0.01	186	[110,>480]	0.66	134	[90,268]	0.65
103893_at	Fbxo38	F-box protein 38	107035	1.35	0.13	1.22	0.17	1.24	0.13	193	[138,321]	>480	[252,>480]	0.02	>480	[280,>480]	0.01	230	[138,>480]	0.65
103927_at	Zfp568	zinc finger protein 568	243905	1.12	0.41	1.22	0.28	1.6	0.04	99	[78,133]	>480	[196,>480]	0.01	172	[105,478]	0.06	111	[79,189]	0.62
103928_at	Sgol1	shugoshin-like 1 (S. pombe)	72415	0.44	0.09	0.84	0.78	1.33	0.26	160	[85,>480]	>480	[292,>480]	0.03	>480	[103,>480]	0.38	256	[86,>480]	0.63
103959_at	Phf13	PHD finger protein 13	230936	1.03	0.87	0.85	0.69	0.85	0.69	42	[34,55]	422	[95,>480]	0.01	158	[69,>480]	0.01	55	[38,100]	0.26
103969_at	Mll5	myeloid/lymphoid or mixed-lineage leukemia 5	69188	0.58	0.28	0.78	0.76	0.65	0.46	73	[52,118]	219	[83,>480]	0.05	>480	[104,>480]	0.01	204	[81,>480]	0.06
104015_at	Metap1	methionyl aminopeptidase 1	75624	1.39	0.03	1.53	0.01	1.81	0.01	474	[237,>480]	>480	[>480,>480]	0.01	>480	[>480,>480]	0.04	388	[180,>480]	0.8
104030_at	Ptch1	patched homolog 1	19206	0.5	0.09	1.1	0.54	0.81	0.69	120	[81,236]	>480	[179,>480]	0.02	>480	[129,>480]	0.08	162	[84,>480]	0.55
104032_at	Mast3	microtubule associated serine/threonine kinase 3	546071	0.14	0.01	0.43	0.01	0.56	0.01	>480	[183,>480]	>480	[>480,>480]	0.01	>480	[156,>480]	0.82	>480	[186,>480]	0.63
104053_at	Trio	triple functional domain (PTPRF interacting)	223435	1.56	0.03	1.24	0.08	0.94	0.66	189	[140,289]	>480	[310,>480]	0.01	>480	[411,>480]	0.01	282	[163,>480]	0.28
104074_at	Map3k3	mitogen activated protein kinase kinase kinase 3	26406	0.69	0.04	0.86	0.28	0.85	0.19	411	[226,>480]	>480	[>480,>480]	0.03	>480	[256,>480]	0.45	>480	[224,>480]	0.66
104079_at	Dyrk1a	dual-specificity tyrosine-(Y)-phosphorylation regulated kinase 1a	13548	0.67	0.28	0.9	0.88	0.94	0.95	79	[62,109]	>480	[310,>480]	0.01	247	[112,>480]	0.01	106	[70,218]	0.3
104089_at	2810026P18Rik	RIKEN cDNA 2810026P18 gene	72655	1.04	0.75	0.99	0.8	0.95	0.92	45	[37,58]	>480	[113,>480]	0.01	281	[96,>480]	0.01	89	[55,228]	0.01
104117_at	Wdr20a	WD repeat domain 20a	69641	1.83	0.05	1.49	0.08	1.77	0.03	54	[42,75]	343	[98,>480]	0.01	>480	[111,>480]	0.01	90	[54,258]	0.11
104126_at	Cstf2t	cleavage stimulation factor, 3' pre-RNA subunit 2, tau	83410	0.82	0.16	0.94	0.49	1.21	0.05	256	[176,467]	>480	[>480,>480]	0.01	278	[164,>480]	0.84	297	[171,>480]	0.73
104134_at	Gdap2	ganglioside-induced differentiation-associated-protein 2	14547	0.61	0.01	0.89	0.35	0.78	0.05	375	[219,>480]	>480	[>480,>480]	0.01	>480	[>480,>480]	0.05	>480	[304,>480]	0.22
104143_at	Copz2	coatomer protein complex, subunit zeta 2	56358	0.56	0.01	0.76	0.09	0.77	0.1	>480	[284,>480]	>480	[>480,>480]	0.02	>480	[>480,>480]	0.06	>480	[282,>480]	0.65
104149_at	Nfkbia	nuclear factor of kappa light chain gene enhancer in B-cells inhibitor, alpha	18035	0.48	0.01	0.61	0.01	0.64	0.02	48	[41,59]	>480	[135,>480]	0.01	301	[114,>480]	0.01	141	[80,>480]	0.01
104152_at	Stk40	serine/threonine kinase 40	74178	1.58	0.01	1.34	0.13	1.39	0.02	161	[120,246]	>480	[336,>480]	0.01	>480	[218,>480]	0.01	133	[95,221]	0.48
104157_at	Fastkd5	FAST kinase domains 5	380601	1.2	0.33	0.89	0.43	1.41	0.02	158	[107,302]	>480	[215,>480]	0.03	199	[108,>480]	0.62	143	[89,363]	0.8
104186_at	Msl2l1	male-specific lethal 2-like 1 (Drosophila)	77853	0.66	0.33	1.71	0.09	1.93	0.12	49	[34,88]	>480	[74,>480]	0.01	144	[50,>480]	0.09	76	[38,>480]	0.36
104189_at	Traf6	Tnf receptor-associated factor 6	22034	0.77	0.33	0.83	0.45	0.94	0.71	132	[87,268]	>480	[438,>480]	0.01	>480	[138,>480]	0.09	315	[116,>480]	0.2
104220_at	LOC670044	similar to Mothers against decapentaplegic homolog 6 (SMAD 6) (Mothers against DPP homolog 6) (Smad6) (Mad homolog 7)	670044	0.39	0.01	0.53	0.01	0.49	0.01	144	[101,252]	>480	[168,>480]	0.05	>480	[188,>480]	0.03	320	[136,>480]	0.15
104261_at	Asxl1	additional sex combs like 1 (Drosophila)	228790	0.9	0.44	0.97	0.85	1.12	0.34	188	[132,325]	>480	[>480,>480]	0.01	331	[162,>480]	0.24	176	[113,396]	0.86
104330_g_at	Arid1a /// LOC669477 /// LOC675933	AT rich interactive domain 1A (Swi1 like) /// similar to AT rich interactive domain 1A isoform a /// similar to AT rich interactive domain 1A isoform a	_	0.64	0.45	0.77	0.73	0.97	0.88	82	[53,179]	>480	[112,>480]	0.03	>480	[97,>480]	0.05	210	[71,>480]	0.2
104331_at	Arid1a /// LOC669477 /// LOC675933	AT rich interactive domain 1A (Swi1 like) /// similar to AT rich interactive domain 1A isoform a /// similar to AT rich interactive domain 1A isoform a	_	0.62	0.07	0.66	0.12	0.76	0.3	101	[77,146]	>480	[393,>480]	0.01	398	[147,>480]	0.01	156	[93,472]	0.19
104334_at	2310004I24Rik	RIKEN cDNA 2310004I24 gene	66358	0.75	0.05	0.81	0.01	0.87	0.21	155	[112,251]	>480	[218,>480]	0.01	>480	[267,>480]	0.01	254	[135,>480]	0.25
104349_at	Snip1	Smad nuclear interacting protein 1	76793	1.65	0.01	1.13	0.25	1.44	0.01	91	[76,114]	>480	[224,>480]	0.01	275	[149,>480]	0.01	93	[72,130]	0.92
104389_at	1700017B05Rik /// LOC640563	RIKEN cDNA 1700017B05 gene /// hypothetical protein LOC640563	_	1.48	0.02	0.91	0.53	1.14	0.38	67	[54,89]	304	[116,>480]	0.01	124	[75,358]	0.04	75	[54,125]	0.61
104402_at	Gtf3c4	general transcription factor IIIC, polypeptide 4	269252	1.58	0.05	0.77	0.21	1.47	0.08	162	[100,425]	>480	[269,>480]	0.02	>480	[162,>480]	0.11	134	[78,>480]	0.71
104404_at	Nat12	N-acetyltransferase 12	70646	1.18	0.34	1.18	0.35	1.53	0.05	179	[117,378]	>480	[219,>480]	0.05	433	[155,>480]	0.21	228	[117,>480]	0.64
104431_at	Prkcq	protein kinase C, theta	18761	0.66	0.09	0.91	0.55	1.12	0.55	>480	[193,>480]	>480	[>480,>480]	0.01	>480	[275,>480]	0.35	>480	[213,>480]	0.54
104437_at	Zfp30	zinc finger protein 30	22693	0.46	0.01	0.95	0.85	0.74	0.16	92	[69,138]	>480	[374,>480]	0.01	116	[73,291]	0.48	131	[78,403]	0.32
104454_at	Pms2	postmeiotic segregation increased 2 (S. cerevisiae)	18861	1.27	0.1	0.81	0.05	1.19	0.16	260	[162,>480]	>480	[>480,>480]	0.01	276	[145,>480]	0.91	243	[135,>480]	0.9
104485_at	Ccdc130	coiled-coil domain containing 130	67736	1.11	0.56	1.08	0.66	1.23	0.17	201	[127,>480]	>480	[371,>480]	0.01	>480	[209,>480]	0.1	321	[138,>480]	0.47
104492_at	Ebf3	early B-cell factor 3	13593	0.55	0.01	0.92	0.61	1.07	0.53	358	[205,>480]	>480	[>480,>480]	0.04	>480	[245,>480]	0.37	>480	[217,>480]	0.54
104533_at	Pim1	proviral integration site 1	18712	1.66	0.01	1.78	0.01	1.03	0.76	226	[156,408]	>480	[>480,>480]	0.01	>480	[396,>480]	0.01	402	[189,>480]	0.27
104536_at	Smad2	MAD homolog 2 (Drosophila)	17126	1.28	0.02	1.15	0.12	1.42	0.01	216	[153,368]	>480	[286,>480]	0.02	>480	[335,>480]	0.01	240	[146,>480]	0.79
104549_at	Aqr	aquarius	11834	1.14	0.46	0.96	0.98	0.97	1	249	[164,>480]	>480	[>480,>480]	0.01	>480	[200,>480]	0.29	298	[159,>480]	0.72
104562_at	5730403M16Rik	RIKEN cDNA 5730403M16 gene	232853	0.73	0.07	0.79	0.13	0.95	0.72	146	[102,255]	>480	[215,>480]	0.01	>480	[269,>480]	0.01	243	[121,>480]	0.29
104598_at	Dusp1	dual specificity phosphatase 1	19252	3.65	0.01	3.65	0.01	1.42	0.01	50	[39,68]	>480	[112,>480]	0.01	104	[57,>480]	0.03	62	[42,122]	0.39
104604_at	Zfp96	zinc finger protein 96	22758	0.72	0.18	0.96	0.62	1.2	0.57	104	[66,244]	>480	[290,>480]	0.01	282	[89,>480]	0.21	125	[64,>480]	0.75
104610_at	Pprc1	peroxisome proliferative activated receptor, gamma, coactivator-related 1	226169	1.57	0.01	0.76	0.01	1.37	0.01	100	[78,137]	>480	[295,>480]	0.01	164	[101,448]	0.1	117	[81,213]	0.54
104646_at	Gdf15	growth differentiation factor 15	23886	18.24	0.01	12.07	0.01	3.83	0.01	69	[47,124]	>480	[101,>480]	0.02	>480	[115,>480]	0.01	63	[40,149]	0.82
104671_at	Ampd3	AMP deaminase 3	11717	1.8	0.01	3.52	0.01	1.23	0.11	281	[154,>480]	>480	[415,>480]	0.04	>480	[165,>480]	0.53	300	[134,>480]	0.93
104701_at	Bhlhb2	basic helix-loop-helix domain containing, class B2	20893	0.9	0.43	1.64	0.01	0.78	0.15	50	[41,65]	>480	[131,>480]	0.01	161	[79,>480]	0.01	78	[52,157]	0.07
104712_at	Myc	myelocytomatosis oncogene	17869	2.59	0.01	2.2	0.01	1.89	0	44	[37,55]	366	[108,>480]	0.01	183	[83,>480]	0.01	56	[41,88]	0.23
104731_at	Zfp467	zinc finger protein 467	68910	0.25	0.01	0.49	0.01	0.64	0.06	191	[90,>480]	>480	[360,>480]	0.04	167	[70,>480]	0.88	268	[83,>480]	0.77
160068_at	Sap30	sin3 associated polypeptide	60406	1	0.89	1.49	0.1	1.05	0.73	155	[109,269]	>480	[285,>480]	0.01	>480	[261,>480]	0.01	405	[158,>480]	0.1
160131_at	Amotl2	angiomotin like 2	56332	1.52	0.02	2.06	0.04	1.49	0.01	90	[65,145]	>480	[143,>480]	0.01	263	[102,>480]	0.05	94	[60,218]	0.88
160137_at	B3gnt2	UDP-GlcNAc:betaGal beta-1,3-N-acetylglucosaminyltransferase 2	53625	1.84	0.01	1.34	0.04	1.22	0.1	137	[101,214]	>480	[206,>480]	0.01	>480	[278,>480]	0.01	182	[109,>480]	0.44
160167_at	Nup62	nucleoporin 62	18226	1.73	0.05	1.06	0.67	1.24	0.27	146	[101,264]	>480	[196,>480]	0.02	188	[104,>480]	0.57	135	[85,322]	0.83
160200_at	3230401D17Rik	RIKEN cDNA 3230401D17 gene	66680	4.42	0.01	1.47	0.04	1.61	0.02	114	[76,233]	>480	[163,>480]	0.02	295	[103,>480]	0.17	127	[71,>480]	0.82
160225_at	Gtf2b	general transcription factor IIB	229906	0.71	0.02	1.03	0.84	1.08	0.57	236	[163,426]	>480	[457,>480]	0.01	>480	[312,>480]	0.03	>480	[217,>480]	0.17
160227_s_at	Bysl	bystin-like	53414	1.76	0.07	1.01	0.98	1.31	0.19	128	[85,258]	>480	[240,>480]	0.01	265	[108,>480]	0.25	141	[79,>480]	0.84
160242_at	Flcn	folliculin	216805	1.37	0.14	2.23	0.01	1.1	0.44	117	[82,206]	>480	[208,>480]	0.01	450	[135,>480]	0.05	134	[79,439]	0.74
160261_i_at	Lats2	large tumor suppressor 2	50523	2.77	0.01	3.15	0.01	2.21	0.01	88	[65,135]	>480	[146,>480]	0.01	322	[115,>480]	0.02	115	[70,319]	0.45
160273_at	Zfp36l2	zinc finger protein 36, C3H type-like 2	12193	1.57	0.09	1.28	0.1	1.32	0.07	101	[76,151]	>480	[315,>480]	0.01	>480	[165,>480]	0.01	188	[101,>480]	0.11
160292_at	Ecgf1	endothelial cell growth factor 1 (platelet-derived)	72962	2.02	0.03	1.11	0.51	0.92	0.95	134	[77,>480]	>480	[176,>480]	0.05	>480	[116,>480]	0.17	130	[65,>480]	0.97
160372_at	Stk11	serine/threonine kinase 11	20869	0.73	0.17	0.73	0.16	0.96	0.94	>480	[284,>480]	>480	[>480,>480]	0.04	>480	[455,>480]	0.23	>480	[220,>480]	0.92
160423_at	Mrps2	mitochondrial ribosomal protein S2	118451	1.31	0.22	0.88	0.35	1.02	0.79	207	[113,>480]	>480	[>480,>480]	0.01	>480	[172,>480]	0.19	>480	[140,>480]	0.35
160494_at	Endog	endonuclease G	13804	0.72	0.15	0.92	0.7	0.94	0.74	>480	[187,>480]	>480	[>480,>480]	0.02	>480	[249,>480]	0.36	>480	[249,>480]	0.36
160533_r_at	Tnp1	transition protein 1	21958	0.8	0.11	0.91	0.42	1.06	0.59	>480	[401,>480]	>480	[>480,>480]	0.02	>480	[>480,>480]	0.01	>480	[325,>480]	0.88
160547_s_at	Txnip	thioredoxin interacting protein	56338	0.72	0.27	0.68	0.21	1.18	0.41	85	[60,143]	>480	[133,>480]	0.01	251	[93,>480]	0.07	132	[70,>480]	0.32
160682_at	C330011F01Rik /// 6430706D22Rik	RIKEN cDNA C330011F01 gene /// RIKEN cDNA 6430706D22 gene		0.68	0.21	0.92	0.89	0.94	0.97	109	[77,186]	>480	[199,>480]	0.01	373	[124,>480]	0.05	141	[80,>480]	0.53
160714_at	Gab1	growth factor receptor bound protein 2-associated protein 1	14388	0.5	0.06	1.1	0.54	0.93	0.94	174	[93,>480]	>480	[466,>480]	0.02	270	[93,>480]	0.64	302	[97,>480]	0.58
160722_at	Rnmtl1	RNA methyltransferase like 1	67390	1.06	0.77	0.84	0.71	0.86	0.78	91	[67,143]	>480	[153,>480]	0.01	148	[81,>480]	0.23	165	[86,>480]	0.16
160783_at	D14Ertd436e	DNA segment, Chr 14, ERATO Doi 436, expressed	218978	1.39	0.21	1.56	0.05	1.43	0.09	82	[55,159]	>480	[101,>480]	0.04	>480	[115,>480]	0.02	93	[52,425]	0.78
160824_at	Rreb1	ras responsive element binding protein 1	68750	0.85	0.54	1.43	0.12	1.07	0.63	95	[74,132]	>480	[218,>480]	0.01	191	[106,>480]	0.04	122	[81,249]	0.37
160827_at	Rin2	Ras and Rab interactor 2	74030	0.42	0.01	0.59	0.02	0.75	0.11	134	[98,214]	388	[153,>480]	0.05	>480	[212,>480]	0.01	>480	[171,>480]	0.02
160832_at	Ldlr	low density lipoprotein receptor	16835	0.53	0.01	0.76	0.02	0.97	0.66	225	[153,424]	>480	[289,>480]	0.03	425	[189,>480]	0.26	205	[128,>480]	0.81
160834_at	Sertad1	SERTA domain containing 1	55942	0.62	0.07	0.56	0.02	0.71	0.11	124	[86,224]	>480	[190,>480]	0.01	>480	[151,>480]	0.04	203	[101,>480]	0.32
160857_at	Efnb2	ephrin B2	13642	0.59	0.04	0.97	0.98	0.6	0.06	124	[89,208]	>480	[215,>480]	0.01	>480	[169,>480]	0.02	440	[147,>480]	0.04
160880_at	Mapk8ip3	mitogen-activated protein kinase 8 interacting protein 3	30957	1.06	0.73	1.31	0.24	1.4	0.16	422	[154,>480]	>480	[>480,>480]	0.01	>480	[138,>480]	0.8	300	[109,>480]	0.79
160995_at	Repin1	replication initiator 1	58887	1.07	0.63	1.52	0.05	1.14	0.36	127	[84,263]	>480	[264,>480]	0.01	161	[84,>480]	0.64	97	[63,221]	0.51
160999_r_at	2810422O20Rik	RIKEN cDNA 2810422O20 gene	69962	0.48	0.01	0.46	0.01	0.58	0	88	[63,149]	>480	[122,>480]	0.02	>480	[132,>480]	0.01	254	[95,>480]	0.07
161013_f_at	Spsb1	splA/ryanodine receptor domain and SOCS box containing 1	74646	1.67	0.05	1.29	0.22	0.94	0.92	74	[58,102]	>480	[143,>480]	0.01	172	[91,>480]	0.02	84	[59,150]	0.61
161014_at	---	---		0.64	0.19	0.92	0.95	0.94	0.97	245	[134,>480]	>480	[>480,>480]	0.02	>480	[156,>480]	0.42	155	[89,>480]	0.42
161029_at	6330416G13Rik	RIKEN cDNA 6330416G13 gene	230279	0.91	0.45	1.22	0.12	0.91	0.34	244	[165,467]	>480	[387,>480]	0.01	>480	[282,>480]	0.05	292	[162,>480]	0.7
161031_at	Zbtb25	zinc finger and BTB domain containing 25	109929	1.11	0.64	1.33	0.15	1.36	0.11	67	[54,90]	225	[102,>480]	0.01	264	[110,>480]	0.01	75	[53,124]	0.66
161049_at	Foxg1	forkhead box G1	15228	0.64	0.03	1.06	0.7	0.92	0.59	74	[58,102]	>480	[283,>480]	0.01	>480	[139,>480]	0.01	127	[76,375]	0.09
161056_at	Zbtb2	zinc finger and BTB domain containing 2	381990	1.4	0.01	1.35	0.21	1.37	0	71	[55,99]	>480	[139,>480]	0.01	291	[111,>480]	0.01	97	[63,215]	0.27
161070_at	Spred2	sprouty-related, EVH1 domain containing 2	114716	0.63	0.03	0.81	0.3	0.91	0.67	110	[88,144]	>480	[418,>480]	0.01	377	[174,>480]	0.01	168	[111,349]	0.1
161109_at	1810013L24Rik	RIKEN cDNA 1810013L24 gene	69053	2.34	0.08	1.58	0.07	1.32	0.21	122	[84,220]	>480	[199,>480]	0.01	237	[107,>480]	0.22	162	[89,>480]	0.53
161116_at	Pcaf	p300/CBP-associated factor	18519	0.36	0.13	1.04	0.64	1.64	0.26	245	[83,>480]	>480	[>480,>480]	0.01	>480	[77,>480]	0.74	168	[58,>480]	0.79
161139_f_at	Ddef1	development and differentiation enhancing	13196	0.6	0.02	0.98	0.99	0.83	0.27	320	[178,>480]	>480	[>480,>480]	0.04	>480	[254,>480]	0.22	>480	[198,>480]	0.47
161146_r_at	---	---		0.35	0.03	0.96	0.98	1.07	0.63	>480	[261,>480]	>480	[>480,>480]	0.01	>480	[161,>480]	1	377	[92,>480]	0.37
161214_r_at	BC037034	cDNA sequence BC037034	231807	0.8	0.21	0.69	0.03	0.89	0.48	239	[151,>480]	>480	[>480,>480]	0.01	425	[173,>480]	0.4	272	[140,>480]	0.82
161235_f_at	Bat4	HLA-B associated transcript 4	81845	1.26	0.16	0.88	0.34	1.12	0.45	119	[91,173]	>480	[225,>480]	0.01	>480	[214,>480]	0.01	175	[106,>480]	0.25
161247_f_at	Dgcr2	DiGeorge syndrome critical region gene 2	13356	0.79	0.2	0.92	0.71	0.93	0.72	>480	[284,>480]	>480	[>480,>480]	0.04	>480	[289,>480]	0.62	>480	[239,>480]	0.93
161444_f_at	Ints5	integrator complex subunit 5	109077	0.83	0.01	0.62	0.04	0.97	0.88	103	[72,178]	>480	[149,>480]	0.02	435	[124,>480]	0.04	195	[92,>480]	0.2
161631_f_at	Cstf1	Cleavage stimulation factor, 3' pre-RNA, subunit 1	67337	1.86	0	1.08	0.53	1.18	0.1	166	[125,248]	406	[190,>480]	0.04	>480	[209,>480]	0.02	221	[137,>480]	0.4
161666_f_at	Gadd45b	growth arrest and DNA-damage-inducible 45 beta	17873	2.18	0.01	3.21	0.01	2.12	0	53	[40,79]	139	[63,>480]	0.03	80	[48,259]	0.24	59	[39,119]	0.74
161696_f_at	C77080	expressed sequence C77080	97130	0.39	0.01	0.87	0.57	0.56	0.03	276	[139,>480]	>480	[>480,>480]	0.01	>480	[178,>480]	0.33	>480	[189,>480]	0.28
161814_f_at	Rnf19	Ring finger protein (C3HC4 type) 19	30945	0.79	0.5	1.07	0.85	1.07	0.81	57	[45,79]	>480	[118,>480]	0.01	>480	[116,>480]	0.01	87	[55,212]	0.16
161817_f_at	Spsb1	splA/ryanodine receptor domain and SOCS box containing 1	74646	1.88	0.09	1.23	0.32	0.93	0.97	60	[48,79]	259	[102,>480]	0.01	134	[75,>480]	0.01	81	[55,156]	0.23
162016_f_at	Foxc2	forkhead box C2	14234	1.07	0.93	1.2	0.46	0.87	0.91	48	[37,66]	>480	[122,>480]	0.01	137	[64,>480]	0.01	53	[37,94]	0.7
162125_f_at	Ubc	ubiquitin C	22190	2.38	0.01	1.83	0.01	1.34	0.08	335	[163,>480]	>480	[>480,>480]	0.05	>480	[179,>480]	0.51	429	[147,>480]	0.81
162206_f_at	Socs3	suppressor of cytokine signaling 3	12702	1.39	0.36	0.62	0.07	0.71	0.19	66	[54,85]	282	[120,>480]	0.01	187	[99,>480]	0.01	80	[58,128]	0.37
162384_f_at	Ccrn4l	CCR4 carbon catabolite repression 4-like (S. cerevisiae)	12457	1.57	0.47	1.62	0.05	1.5	0.07	74	[49,156]	>480	[153,>480]	0.01	249	[71,>480]	0.13	120	[54,>480]	0.41
162444_r_at	Tinf2	Terf1 (TRF1)-interacting nuclear factor 2	28113	0.5	0.05	0.89	0.72	1.36	0.18	278	[114,>480]	>480	[>480,>480]	0.01	>480	[221,>480]	0.16	185	[79,>480]	0.69
92216_at	Smad7	MAD homolog 7 (Drosophila)	17131	4.03	0.01	1.87	0.05	1.2	0.33	67	[52,95]	197	[89,>480]	0.01	199	[90,>480]	0.01	113	[67,364]	0.11
92232_at	Socs3	suppressor of cytokine signaling 3	12702	1.64	0.19	0.62	0.35	0.52	0.19	34	[27,45]	145	[57,>480]	0.01	59	[36,153]	0.05	50	[33,105]	0.13
92271_at	Pax6	paired box gene 6	18508	0.5	0.05	0.73	0.38	1.05	0.63	169	[105,438]	>480	[252,>480]	0.03	>480	[254,>480]	0.03	149	[85,>480]	0.8
92272_at	Rbm16	RNA binding motif protein 16	106583	2.06	0.02	1.41	0.09	1	0.89	107	[79,163]	282	[123,>480]	0.04	359	[136,>480]	0.02	153	[90,>480]	0.32
92300_at	Mnt	max binding protein	17428	0.8	0.27	1.77	0.05	0.98	0.89	42	[33,57]	>480	[95,>480]	0.01	>480	[94,>480]	0.01	55	[37,109]	0.31
92302_at	Sos2	Son of sevenless homolog 2 (Drosophila)	20663	0.97	0.89	1.57	0.23	1.25	0.4	93	[63,174]	>480	[120,>480]	0.03	>480	[121,>480]	0.03	149	[73,>480]	0.36
92332_at	Dlx2	distal-less homeobox 2	13392	0.86	0.36	1.22	0.22	0.79	0.19	43	[37,51]	>480	[186,>480]	0.01	209	[102,>480]	0.01	73	[53,114]	0.01
92339_at	Taf1a	TATA box binding protein (Tbp)-associated factor, RNA polymerase I, A	21339	3.85	0.01	2.47	0.01	2.34	0.01	109	[72,225]	>480	[127,>480]	0.05	>480	[121,>480]	0.07	90	[56,224]	0.64
92360_at	Stam	signal transducing adaptor molecule (SH3 domain and ITAM motif) 1	20844	1.45	0.06	1.81	0.01	1.18	0.31	222	[142,>480]	>480	[341,>480]	0.02	>480	[340,>480]	0.02	283	[140,>480]	0.67
92415_at	Tnfsf9	tumor necrosis factor (ligand) superfamily, member 9	21950	1.13	0.4	1.55	0.03	1	0.99	143	[100,247]	>480	[230,>480]	0.01	429	[154,>480]	0.07	151	[93,407]	0.88
92432_at	Zfp574	zinc finger protein 574	232976	0.99	0.96	0.98	0.82	1.35	0.29	33	[26,42]	460	[81,>480]	0.01	132	[57,>480]	0.01	43	[30,76]	0.24
92456_at	Taf1c	TATA box binding protein (Tbp)-associated factor, RNA polymerase I, C	21341	1.24	1899-12-31 09:07:12	0.74	0.1	0.92	0.48	123	[87,211]	>480	[164,>480]	0.02	368	[134,>480]	0.07	117	[75,264]	0.89
92458_at	Orc1l	origin recognition complex, subunit 1-like (S.cereviaiae)	18392	1899-12-31 18:57:36	0.2	0.77	0.17	1.34	0.08	130	[97,198]	>480	[206,>480]	0.01	225	[123,>480]	0.16	137	[91,277]	0.87
92462_at	40062	septin 6	56526	0.4	0.01	0.88	0.52	1.07	0.64	>480	[354,>480]	>480	[>480,>480]	0.01	>480	[224,>480]	0.99	348	[119,>480]	0.25
92486_at	Slc22a21	solute carrier family 22 (organic cation transporter), member 21	56517	0.66	0.09	1.17	0.17	1.02	0.76	>480	[278,>480]	>480	[>480,>480]	0.05	>480	[243,>480]	0.74	>480	[128,>480]	0.56
92621_at	Pcbp2	poly(rC) binding protein 2	18521	0.61	0.01	0.95	0.79	0.7	0.03	>480	[>480,>480]	>480	[>480,>480]	0.01	>480	[425,>480]	0.86	>480	[>480,>480]	0.04
92654_at	Polr3a	polymerase (RNA) III (DNA directed) polypeptide A	218832	1.18	0.46	0.96	0.8	1.05	0.7	285	[161,>480]	>480	[>480,>480]	0.01	>480	[266,>480]	0.14	>480	[174,>480]	0.51
92676_at	Runx2	runt related transcription factor 2	12393	0.54	0.03	1.33	0.12	1.11	0.64	146	[98,285]	>480	[311,>480]	0.01	274	[119,>480]	0.28	243	[113,>480]	0.35
92693_at	Nin	ninein	18080	0.5	0.09	0.93	0.78	1.13	0.55	273	[107,>480]	>480	[>480,>480]	0.05	>480	[203,>480]	0.18	>480	[147,>480]	0.33
92701_at	Bmp1	bone morphogenetic protein 1	12153	0.89	0.26	0.98	0.72	1.21	0.02	>480	[>480,>480]	>480	[>480,>480]	0.02	>480	[>480,>480]	0.67	>480	[443,>480]	0.98
92722_f_at	Six1	sine oculis-related homeobox 1 homolog (Drosophila)	20471	1.28	0.22	1.35	0.03	1.91	0	50	[40,65]	380	[106,>480]	0.01	177	[81,>480]	0.01	75	[50,151]	0.11
92724_at	Hnrpa1	heterogeneous nuclear ribonucleoprotein A1	15382	1.23	0.59	1.18	0.38	0.96	0.95	108	[79,175]	>480	[196,>480]	0.01	329	[126,>480]	0.04	142	[83,467]	0.48
92730_at	Hbegf	heparin-binding EGF-like growth factor	15200	1.33	0.19	1.55	0.07	1.68	0.04	>480	[240,>480]	>480	[>480,>480]	0.02	>480	[193,>480]	0.96	413	[158,>480]	0.67
92745_at	Hoxa9	homeo box A9	15405	0.97	0.7	1.12	0.38	1.71	0.01	161	[102,384]	>480	[322,>480]	0.01	>480	[144,>480]	0.17	127	[77,358]	0.6
92758_at	Dusp2	dual specificity phosphatase 2	13537	3.31	0.02	1.57	0.06	1.11	0.46	91	[60,180]	>480	[120,>480]	0.03	371	[96,>480]	0.08	145	[68,>480]	0.39
92793_at	Tnfrsf1a	tumor necrosis factor receptor superfamily, member 1a	21937	0.62	0.06	0.68	0.09	0.74	0.19	380	[190,>480]	>480	[>480,>480]	0.01	>480	[206,>480]	0.52	>480	[256,>480]	0.29
92872_at	Necap1	NECAP endocytosis associated 1	67602	4.69	0.01	2.95	0.01	2.62	0.01	220	[134,>480]	>480	[270,>480]	0.05	>480	[195,>480]	0.17	155	[95,422]	0.46
92891_f_at	Hoxc9	homeo box C9	15427	0.72	0.12	0.99	0.97	1.06	0.61	415	[216,>480]	>480	[>480,>480]	0.02	>480	[237,>480]	0.5	>480	[223,>480]	0.59
92950_at	Slc29a2	solute carrier family 29 (nucleoside transporters), member 2	13340	1.17	0.78	1.04	0.9	1.09	0.57	123	[77,304]	>480	[197,>480]	0.02	>480	[213,>480]	0.02	285	[97,>480]	0.28
92958_at	Foxo3a	forkhead box O3a	56484	0.98	0.73	1.53	0.01	0.91	0.53	157	[108,290]	>480	[439,>480]	0.01	>480	[235,>480]	0.02	228	[118,>480]	0.44
93000_g_at	Six4	sine oculis-related homeobox 4 homolog (Drosophila)	20474	0.84	0.41	1.41	0.06	1.34	0.13	241	[126,>480]	>480	[344,>480]	0.05	189	[94,>480]	0.73	300	[116,>480]	0.81
93001_at	Six4	sine oculis-related homeobox 4 homolog (Drosophila)	20474	0.74	0.33	2.33	0.01	1.96	0.02	97	[70,158]	>480	[350,>480]	0.01	123	[73,398]	0.54	102	[65,240]	0.88
93046_at	Nup50	nucleoporin 50	18141	1.47	0.1	0.86	0.66	1.15	0.45	78	[64,100]	>480	[187,>480]	0.01	203	[112,>480]	0.01	105	[74,180]	0.19
93104_at	Btg1	B-cell translocation gene 1, anti-proliferative	12226	1.68	0.01	2.15	0.01	1.21	0.15	152	[109,250]	>480	[398,>480]	0.01	>480	[209,>480]	0.02	183	[110,>480]	0.62
93148_at	Ttc17	tetratricopeptide repeat domain 17	74569	1.34	0.02	1.22	0.03	0.92	0.28	235	[165,411]	>480	[280,>480]	0.04	>480	[245,>480]	0.09	461	[212,>480]	0.19
93211_at	Dnajc5	DnaJ (Hsp40) homolog, subfamily C, member 5	13002	1.25	0.05	1.11	0.23	1.11	0.25	>480	[>480,>480]	>480	[474,>480]	0.04	>480	[>480,>480]	0.1	>480	[>480,>480]	0.46
93274_at	Clk1	CDC-like kinase 1	12747	1.38	0.28	1.15	0.43	0.87	0.77	45	[34,66]	191	[66,>480]	0.01	>480	[85,>480]	0.01	94	[49,>480]	0.06
93284_at	Cirbp	cold inducible RNA binding protein	12696	1.33	0.11	0.91	0.52	1.27	0.13	>480	[>480,>480]	>480	[310,>480]	0.04	>480	[>480,>480]	0.26	>480	[463,>480]	0.1
93285_at	Dusp6	dual specificity phosphatase 6	67603	1.26	0.66	0.64	0.07	0.69	0.05	50	[40,69]	390	[100,>480]	0.01	361	[98,>480]	0.01	115	[62,>480]	0.02
93396_at	Slc4a1ap	solute carrier family 4 (anion exchanger), member 1, adaptor protein	20534	1.22	0.2	1.14	0.35	0.91	0.62	216	[145,423]	>480	[331,>480]	0.02	>480	[242,>480]	0.06	286	[150,>480]	0.57
93413_at	Terf2	telomeric repeat binding factor 2	21750	0.88	0.46	1.55	0.02	0.98	0.88	262	[154,>480]	>480	[>480,>480]	0.01	>480	[236,>480]	0.15	>480	[197,>480]	0.28
93446_at	Zfp60	zinc finger protein 60	22718	0.61	0.14	1.17	0.54	1.81	0.03	73	[45,200]	>480	[305,>480]	0.01	>480	[79,>480]	0.08	56	[33,177]	0.58
93500_at	Alas1	aminolevulinic acid synthase 1	11655	0.79	0.27	0.75	0.16	0.86	0.47	195	[128,411]	>480	[311,>480]	0.02	>480	[265,>480]	0.03	>480	[177,>480]	0.17
93587_at	Anxa7	annexin A7	11750	0.6	0.01	0.7	0.01	1.15	0.34	>480	[>480,>480]	>480	[>480,>480]	0.02	>480	[>480,>480]	0.28	>480	[257,>480]	0.63
93619_at	Per1	period homolog 1 (Drosophila)	18626	1.83	0.02	3.58	0.01	1	0.89	81	[57,145]	>480	[106,>480]	0.03	230	[84,>480]	0.09	202	[80,>480]	0.12
93694_at	Per2	period homolog 2 (Drosophila)	18627	0.46	0.1	0.77	0.68	0.65	0.39	87	[63,139]	>480	[199,>480]	0.01	354	[113,>480]	0.02	111	[66,336]	0.51
93697_at	Cbx4	chromobox homolog 4 (Drosophila Pc class)	12418	0.81	0.07	1.17	0.24	1.05	0.85	120	[89,180]	349	[146,>480]	0.03	376	[151,>480]	0.02	147	[93,355]	0.53
93767_i_at	2700059D21Rik	RIKEN cDNA 2700059D21 gene	433693	1.48	0.09	1.33	0.22	0.85	0.63	117	[88,173]	>480	[330,>480]	0.01	>480	[206,>480]	0.01	212	[116,>480]	0.12
93768_f_at	2700059D21Rik	RIKEN cDNA 2700059D21 gene	433693	1.68	0.07	1.42	0.13	1.04	0.67	140	[104,217]	>480	[268,>480]	0.01	>480	[183,>480]	0.02	178	[109,>480]	0.5
93878_at	Mllt10	myeloid/lymphoid or mixed lineage-leukemia translocation to 10 homolog (Drosophila)	17354	0.69	0.17	1.39	0.12	1.41	0.09	348	[170,>480]	>480	[>480,>480]	0.04	>480	[271,>480]	0.2	272	[126,>480]	0.76
93895_s_at	Itpr1	inositol 1,4,5-triphosphate receptor 1	16438	0.42	0.01	0.9	0.81	0.9	0.8	>480	[200,>480]	>480	[>480,>480]	0.02	>480	[170,>480]	0.88	380	[143,>480]	0.79
93935_at	Nlk	nemo like kinase	18099	0.64	0.25	1.5	0.15	1.15	0.61	118	[82,215]	>480	[170,>480]	0.02	203	[97,>480]	0.3	283	[112,>480]	0.14
93974_at	Errfi1	ERBB receptor feedback inhibitor 1	74155	1.06	0.7	0.69	0.41	0.97	0.87	95	[68,162]	>480	[145,>480]	0.01	>480	[125,>480]	0.02	135	[74,>480]	0.42
93975_at	Errfi1	ERBB receptor feedback inhibitor 1	74155	1.17	0.73	0.66	0.04	0.83	0.31	73	[58,99]	374	[130,>480]	0.01	>480	[149,>480]	0.01	144	[84,>480]	0.03
93985_at	Tiparp	TCDD-inducible poly(ADP-ribose) polymerase	99929	2.94	0.06	2.75	0.09	1.7	0.31	42	[31,66]	252	[63,>480]	0.01	>480	[74,>480]	0.01	55	[33,153]	0.47
93996_at	Cyp2e1	cytochrome P450, family 2, subfamily e, polypeptide 1	13106	0.57	0.11	1.21	0.36	1.05	0.67	>480	[233,>480]	>480	[>480,>480]	0.03	>480	[205,>480]	0.78	>480	[384,>480]	0.33
94024_at	Cdt1	chromatin licensing and DNA replication factor 1	67177	1.15	0.42	0.9	0.63	1.01	0.85	349	[200,>480]	>480	[>480,>480]	0.01	>480	[299,>480]	0.18	>480	[206,>480]	0.59
94095_at	---	---		0.77	0.18	0.82	0.15	1.18	0.08	>480	[213,>480]	>480	[>480,>480]	0.02	>480	[257,>480]	0.45	>480	[191,>480]	0.79
94281_at	Cnot2	CCR4-NOT transcription complex, subunit 2	72068	1.13	0.34	0.96	0.81	1.05	0.61	258	[172,>480]	>480	[388,>480]	0.02	>480	[323,>480]	0.04	385	[188,>480]	0.45
94375_at	Hk2	hexokinase 2	15277	1.91	0.01	1.73	0.01	1.19	0.23	234	[143,>480]	>480	[308,>480]	0.04	>480	[204,>480]	0.18	256	[130,>480]	0.87
94384_at	Ier3	immediate early response 3	15937	4.22	0.02	2.17	0.09	1.13	0.55	49	[37,71]	230	[75,>480]	0.01	113	[56,>480]	0.04	52	[36,98]	0.81
94387_at	Spata5	spermatogenesis associated 5	57815	2.95	0.01	1.64	0.03	2.27	0.01	147	[97,305]	>480	[182,>480]	0.04	>480	[146,>480]	0.11	135	[81,412]	0.85
94403_at	Tbc1d14	TBC1 domain family, member 14	100855	0.51	0.01	0.63	0.04	0.77	0.15	358	[154,>480]	>480	[>480,>480]	0.05	>480	[158,>480]	0.61	>480	[144,>480]	0.75
94415_at	Bach1	BTB and CNC homology 1	12013	2.57	0.08	2.3	0.05	1.42	0.27	61	[45,95]	315	[88,>480]	0.01	432	[96,>480]	0.01	70	[45,165]	0.68
94430_at	Zswim1	zinc finger, SWIM domain containing 1	71971	0.58	0.05	0.45	0.01	0.73	0.22	103	[73,173]	>480	[221,>480]	0.01	168	[87,>480]	0.28	197	[94,>480]	0.18
94433_at	Slc38a2	solute carrier family 38, member 2	67760	0.78	0.51	1.19	0.44	1.05	0.68	90	[67,139]	475	[130,>480]	0.01	290	[111,>480]	0.03	125	[74,406]	0.37
94448_at	Bcl10	B-cell leukemia/lymphoma 10	12042	1.1	0.45	1.18	0.18	1.03	0.71	374	[239,>480]	>480	[>480,>480]	0.01	>480	[455,>480]	0.05	440	[228,>480]	0.76
94490_at	Cnot8	CCR4-NOT transcription complex, subunit 8	69125	0.79	0.09	1.19	0.06	0.84	0.14	350	[186,>480]	>480	[>480,>480]	0.01	>480	[268,>480]	0.23	>480	[192,>480]	0.59
94491_at	Pex13	peroxisomal biogenesis factor 13	72129	0.81	0.13	0.99	0.97	1.26	0.11	416	[205,>480]	>480	[>480,>480]	0.05	>480	[>480,>480]	0.01	>480	[233,>480]	0.47
94554_at	Trappc5	trafficking protein particle complex 5	66682	1.79	0.01	1.48	0.06	1.5	0.02	383	[197,>480]	>480	[>480,>480]	0.01	>480	[291,>480]	0.22	192	[115,>480]	0.23
94821_at	Xbp1	X-box binding protein 1	22433	1.45	0.13	0.87	0.42	1.08	0.51	222	[143,>480]	>480	[268,>480]	0.05	>480	[211,>480]	0.14	164	[104,391]	0.47
94928_at	Tnfrsf1b	tumor necrosis factor receptor superfamily, member 1b	21938	1.07	0.62	0.76	0.03	0.77	0.06	164	[120,264]	>480	[472,>480]	0.01	413	[177,>480]	0.07	245	[137,>480]	0.32
94930_at	Thbs2	thrombospondin 2	21826	0.32	0.06	0.63	0.51	0.55	0.35	198	[89,>480]	>480	[367,>480]	0.04	340	[86,>480]	0.7	>480	[108,>480]	0.41
94946_at	Map3k3	mitogen activated protein kinase kinase kinase 3	26406	0.56	0.03	0.88	0.57	0.92	0.74	346	[185,>480]	>480	[>480,>480]	0.01	>480	[183,>480]	0.66	>480	[216,>480]	0.42
94979_at	BC018507	cDNA sequence BC018507	218333	0.9	0.63	0.92	0.71	1.14	0.6	176	[110,433]	>480	[292,>480]	0.02	345	[130,>480]	0.35	240	[112,>480]	0.61
94990_at	Tmem115	transmembrane protein 115	56395	1.19	0.22	0.72	0.06	0.86	0.39	158	[108,300]	>480	[413,>480]	0.01	209	[111,>480]	0.56	366	[144,>480]	0.17
94991_at	Synpo	synaptopodin	104027	0.42	0.01	0.72	0.17	0.56	0.03	>480	[205,>480]	>480	[>480,>480]	0.03	>480	[167,>480]	0.92	>480	[>480,>480]	0.15
95033_at	Jmjd1a	jumonji domain containing 1A	104263	0.5	0.01	1.37	0.04	0.78	0.08	142	[102,229]	>480	[202,>480]	0.01	>480	[211,>480]	0.01	316	[143,>480]	0.1
95075_at	Nup35	nucleoporin 35	69482	0.94	0.52	1.13	0.11	1.29	0.01	>480	[395,>480]	>480	[>480,>480]	0.01	>480	[333,>480]	0.83	287	[155,>480]	0.1
95077_at	Rabggtb	RAB geranylgeranyl transferase, b subunit	19352	1.3	0.05	1.14	0.28	0.95	0.73	153	[115,227]	>480	[206,>480]	0.01	>480	[262,>480]	0.01	235	[137,>480]	0.23
95285_at	---	---		1.56	0.25	1.02	0.77	1.58	0.03	49	[39,65]	179	[78,>480]	0.01	100	[58,356]	0.02	84	[53,212]	0.05
95387_f_at	Sema4b	Sema domain, immunoglobulin domain (Ig), transmembrane domain (TM) and short cytoplasmic domain, (semaphorin) 4B	20352	0.22	0.01	0.71	0.59	0.28	0.02	81	[58,132]	>480	[264,>480]	0.01	269	[95,>480]	0.04	436	[110,>480]	0.02
95503_at	Mllt11	myeloid/lymphoid or mixed-lineage leukemia (trithorax homolog, Drosophila); translocated to, 11	56772	1.18	0.59	2.02	0.1	1.91	0.18	99	[61,253]	>480	[158,>480]	0.02	>480	[131,>480]	0.04	141	[63,>480]	0.58
95525_at	Ncoa6	nuclear receptor coactivator 6	56406	0.89	0.51	1.27	0.14	1.18	0.38	196	[127,434]	>480	[440,>480]	0.01	>480	[176,>480]	0.17	231	[121,>480]	0.76
95564_at	Ccdc117	coiled-coil domain containing 117	104479	2.99	0.01	2.25	0.01	1.82	0.03	255	[148,>480]	>480	[449,>480]	0.02	378	[151,>480]	0.61	208	[114,>480]	0.72
95565_at	Mad2l1bp	MAD2L1 binding protein	66591	1.27	0.03	1.14	0.27	1.52	0.01	90	[71,123]	>480	[185,>480]	0.01	>480	[230,>480]	0.01	134	[86,303]	0.16
95609_at	---	---		1.77	0.01	1.51	0.01	1.29	0.06	114	[86,171]	>480	[188,>480]	0.01	255	[125,>480]	0.06	135	[87,301]	0.6
95616_at	Crsp3	cofactor required for Sp1 transcriptional activation, subunit 3	70208	0.8	0.24	0.77	0.16	0.86	0.43	181	[124,332]	>480	[279,>480]	0.01	362	[158,>480]	0.21	246	[131,>480]	0.51
95675_at	Map4k3 /// LOC675560	mitogen-activated protein kinase kinase kinase kinase 3 /// similar to mitogen-activated protein kinase kinase kinase kinase 3	_	2.03	0.02	2.26	0.01	1.9	0.01	158	[100,374]	>480	[198,>480]	0.05	>480	[250,>480]	0.02	183	[94,>480]	0.79
95886_g_at	Crebbp	CREB binding protein	12914	0.54	0.08	0.95	0.95	0.94	0.99	130	[89,238]	>480	[313,>480]	0.01	>480	[223,>480]	0.01	209	[103,>480]	0.34
96031_r_at	Fbxl5	F-box and leucine-rich repeat protein 5	242960	1.51	0.28	1.26	0.38	1.35	0.31	156	[91,>480]	>480	[257,>480]	0.03	>480	[247,>480]	0.03	156	[78,>480]	0.99
96165_at	LOC677213	similar to U2AF homology motif (UHM) kinase 1	677213	1.06	0.7	1.3	0.2	2.03	0.01	275	[152,>480]	>480	[387,>480]	0.05	>480	[176,>480]	0.42	274	[128,>480]	1
96174_at	Pom121	nuclear pore membrane protein 121	107939	0.6	0.04	0.91	0.62	1	0.89	402	[158,>480]	>480	[>480,>480]	0.03	427	[129,>480]	0.97	>480	[222,>480]	0.31
96223_at	Dcp1a	decapping enzyme	75901	1.24	0.09	1.37	0.02	1.21	0.11	88	[70,118]	>480	[274,>480]	0.01	377	[149,>480]	0.01	131	[86,280]	0.14
96535_at	ZBTB45	zinc finger and BTB domain containing 45	232879	0.52	0.05	0.67	0.07	0.81	0.31	255	[140,>480]	>480	[>480,>480]	0.02	>480	[253,>480]	0.11	>480	[342,>480]	0.05
96561_at	Nfatc2ip	nuclear factor of activated T-cells, cytoplasmic, calcineurin-dependent 2 interacting protein	18020	1.11	0.56	1.19	0.32	1.73	0.01	257	[147,>480]	>480	[330,>480]	0.05	406	[153,>480]	0.58	218	[115,>480]	0.79
96598_at	Ccnj	cyclin J	240665	1.28	0.17	1.44	0.08	2.02	0.01	170	[114,334]	>480	[260,>480]	0.02	>480	[189,>480]	0.07	165	[99,>480]	0.94
96625_at	Wdhd1	WD repeat and HMG-box DNA binding protein 1	218973	0.75	0.21	0.88	0.65	1.16	0.42	195	[138,331]	>480	[229,>480]	0.04	339	[169,>480]	0.24	204	[127,>480]	0.9
96707_at	Zscan21	zinc finger and SCAN domain containing 21	22697	0.6	0.01	0.97	0.75	1.08	0.27	121	[98,158]	>480	[419,>480]	0.01	267	[155,>480]	0.01	150	[107,251]	0.35
96741_at	Phf12	PHD finger protein 12	268448	0.5	0.06	0.75	0.41	0.89	0.84	93	[71,133]	>480	[168,>480]	0.01	318	[130,>480]	0.01	189	[102,>480]	0.05
96778_at	Rrs1	RRS1 ribosome biogenesis regulator homolog (S. cerevisiae)	59014	2.16	0.01	1.4	0.03	1.86	0.01	206	[129,>480]	>480	[309,>480]	0.03	322	[139,>480]	0.49	221	[116,>480]	0.89
96806_at	Lpin2	lipin 2	64898	1.03	0.77	1.97	0.01	1.32	0.06	174	[120,315]	>480	[434,>480]	0.01	316	[148,>480]	0.25	204	[118,>480]	0.71
97224_at	Pnrc1	proline-rich nuclear receptor coactivator 1	108767	0.83	0.04	1.23	0.09	0.77	0.06	277	[169,>480]	>480	[>480,>480]	0.01	>480	[319,>480]	0.07	>480	[236,>480]	0.2
97269_f_at	Krtcap2	keratinocyte associated protein 2	66059	0.99	0.93	0.85	0.23	0.77	0.09	>480	[280,>480]	>480	[>480,>480]	0.04	>480	[325,>480]	0.43	>480	[>480,>480]	0.01
97296_at	Mrpl44	mitochondrial ribosomal protein L44	69163	1.28	0.08	0.87	0.12	1.1	0.15	261	[156,>480]	>480	[>480,>480]	0.02	>480	[181,>480]	0.39	221	[123,>480]	0.76
97301_at	Rab14	RAB14, member RAS oncogene family	68365	0.7	0.2	0.91	0.81	0.93	0.93	306	[182,>480]	>480	[399,>480]	0.05	>480	[216,>480]	0.36	469	[190,>480]	0.56
97308_at	Tmem11	transmembrane protein 11	216821	2.36	0.01	0.85	0.54	1.02	0.78	150	[101,294]	>480	[288,>480]	0.01	>480	[171,>480]	0.06	198	[104,>480]	0.58
97343_at	Bcdin3	bin3, bicoid-interacting 3, homolog (Drosophila)	231803	0.65	0.03	0.65	0.03	0.97	0.99	108	[85,150]	>480	[176,>480]	0.01	443	[170,>480]	0.01	146	[96,309]	0.29
97370_at	Spryd4	SPRY domain containing 4	66701	1.43	0.01	1	1	1.15	0.2	228	[170,346]	>480	[>480,>480]	0.01	>480	[366,>480]	0.01	310	[187,>480]	0.38
97386_at	Zfp703	zinc finger protein 703	353310	0.56	0.04	0.86	0.44	0.94	0.8	100	[71,173]	>480	[479,>480]	0.01	237	[99,>480]	0.12	130	[74,>480]	0.53
97390_at	Cdc25a	cell division cycle 25 homolog A (S. cerevisiae)	12530	1.4	0.13	0.8	0.15	1.32	0.08	228	[144,>480]	>480	[319,>480]	0.03	>480	[217,>480]	0.13	196	[115,>480]	0.76
97406_at	Cbfa2t2	core-binding factor, runt domain, alpha subunit 2, translocated to, 2 (human)	12396	0.8	0.13	1.13	0.21	0.92	0.47	145	[108,223]	>480	[345,>480]	0.01	258	[138,>480]	0.16	295	[148,>480]	0.1
97429_at	Snrk	SNF related kinase	20623	0.82	0.33	1.06	0.61	1.18	0.38	208	[136,438]	>480	[266,>480]	0.04	294	[143,>480]	0.53	143	[95,293]	0.33
97463_g_at	Zfp706	zinc finger protein 706	68036	0.97	0.82	0.97	0.8	0.83	0.12	381	[231,>480]	>480	[>480,>480]	0.05	>480	[310,>480]	0.23	>480	[352,>480]	0.15
97497_at	Notch1	Notch gene homolog 1 (Drosophila)	18128	0.39	0.01	0.67	0.18	0.98	0.88	259	[125,>480]	>480	[380,>480]	0.05	>480	[129,>480]	0.6	324	[112,>480]	0.83
97689_at	F3	coagulation factor III	14066	7.79	0.01	5.16	0.01	2.91	0.01	77	[55,130]	>480	[115,>480]	0.01	>480	[128,>480]	0.01	88	[53,260]	0.72
97723_at	Cbx2	chromobox homolog 2 (Drosophila Pc class)	12416	0.74	0.34	1.16	0.51	1.27	0.29	130	[87,253]	>480	[151,>480]	0.05	276	[112,>480]	0.22	150	[84,>480]	0.75
97733_at	Adora2b	adenosine A2b receptor	11541	0.7	0.54	0.85	0.93	0.95	0.88	58	[42,93]	316	[81,>480]	0.01	96	[51,>480]	0.23	56	[37,115]	0.92
97838_at	Snord22	small nucleolar RNA, C/D box 22	83673	2.16	0.01	1.29	0.21	1.65	0.04	132	[87,269]	>480	[155,>480]	0.05	>480	[183,>480]	0.03	266	[108,>480]	0.26
97890_at	Sgk	serum/glucocorticoid regulated kinase	20393	1.41	0.35	0.81	0.42	1.02	0.81	91	[64,158]	>480	[172,>480]	0.01	>480	[141,>480]	0.01	163	[79,>480]	0.24
97906_at	Siah2	seven in absentia 2	20439	1.78	0.03	1.29	0.22	0.97	1	72	[56,100]	>480	[174,>480]	0.01	454	[129,>480]	0.01	112	[69,301]	0.15
97923_at	Herc1	hect (homologous to the E6-AP (UBE3A) carboxyl terminus) domain and RCC1 (CHC1)-like domain (RLD) 1	235439	0.63	0.01	1.14	0.18	1.2	0.07	>480	[238,>480]	>480	[>480,>480]	0.02	>480	[273,>480]	0.48	>480	[252,>480]	0.57
97936_at	Zfp746	zinc finger protein 746	69228	0.97	0.91	1.2	0.2	1.21	0.18	38	[31,50]	>480	[101,>480]	0.01	147	[66,>480]	0.01	80	[48,243]	0.01
97937_at	Klf5	Kruppel-like factor 5	12224	2.18	0.01	1.78	0.01	1.44	0.02	115	[82,192]	>480	[149,>480]	0.02	>480	[179,>480]	0.01	209	[103,>480]	0.2
97958_at	Prkcbp1	protein kinase C binding protein 1	228880	0.56	0.07	0.7	0.25	0.67	0.18	143	[100,248]	>480	[163,>480]	0.05	>480	[232,>480]	0.01	248	[121,>480]	0.26
97962_at	Synj2	synaptojanin 2	20975	0.64	0.06	1.08	0.67	0.92	0.63	179	[111,466]	>480	[272,>480]	0.03	423	[138,>480]	0.29	236	[110,>480]	0.66
98047_at	5730410I19Rik	RIKEN cDNA 5730410I19 gene	66622	1.35	0.07	1.31	0.03	1.38	0.01	289	[178,>480]	>480	[350,>480]	0.05	>480	[256,>480]	0.17	264	[147,>480]	0.86
98052_at	Bet1l	blocked early in transport 1 homolog (S. cerevisiae)-like	54399	1.5	0.02	1.15	0.28	1.27	0.07	196	[133,376]	>480	[356,>480]	0.01	263	[138,>480]	0.55	182	[112,>480]	0.86
98087_at	Tbk1	TANK-binding kinase 1	56480	1.04	0.98	1.2	0.24	1.25	0.2	121	[85,210]	>480	[142,>480]	0.05	>480	[170,>480]	0.02	130	[79,365]	0.85
98146_at	Nup88	nucleoporin 88	19069	0.78	0.07	1.09	0.45	0.83	0.16	>480	[351,>480]	>480	[>480,>480]	0.03	>480	[386,>480]	0.52	>480	[>480,>480]	0.26
98346_at	Tsku	tsukushin	244152	0.81	0.15	0.61	0.01	1.05	0.58	181	[131,293]	>480	[270,>480]	0.01	256	[145,>480]	0.39	168	[112,336]	0.82
98394_at	Dlx1	distal-less homeobox 1	13390	0.16	0.01	0.41	0.02	1.01	0.82	45	[34,67]	>480	[184,>480]	0.01	138	[57,>480]	0.02	76	[43,352]	0.16
98427_s_at	Nfkb1	nuclear factor of kappa light chain gene enhancer in B-cells 1, p105	18033	0.76	0.01	0.93	0.47	0.96	0.65	>480	[359,>480]	>480	[>480,>480]	0.05	>480	[474,>480]	0.31	435	[235,>480]	0.46
98431_at	Dusp12	dual specificity phosphatase 12	80915	1.34	0.21	1.26	0.34	0.9	0.79	341	[159,>480]	>480	[>480,>480]	0.02	245	[113,>480]	0.7	>480	[193,>480]	0.4
98433_at	Bid	BH3 interacting domain death agonist	12122	0.97	0.88	0.92	0.53	1.02	0.78	425	[281,>480]	>480	[>480,>480]	0.01	458	[258,>480]	0.87	>480	[287,>480]	0.6
98478_at	Ccng2	cyclin G2	12452	0.67	0.15	2.41	0.01	0.48	0.02	93	[71,134]	>480	[215,>480]	0.01	>480	[229,>480]	0.01	218	[108,>480]	0.03
98507_at	Nr1d1	nuclear receptor subfamily 1, group D, member 1	217166	4.97	0.01	3.79	0.01	1.74	0.01	125	[89,207]	>480	[294,>480]	0.01	>480	[174,>480]	0.02	190	[103,>480]	0.33
98530_at	Gas5	growth arrest specific 5	14455	0.39	0.01	0.48	0.01	0.92	0.74	32	[25,46]	89	[41,>480]	0.01	79	[39,>480]	0.02	32	[23,54]	0.97
98811_at	Ptgir	prostaglandin I receptor (IP)	19222	1.45	0.08	1.06	0.65	1.38	0.1	128	[97,186]	>480	[239,>480]	0.01	383	[165,>480]	0.02	115	[82,190]	0.68
98868_at	Bcl2	B-cell leukemia/lymphoma 2	12043	0.52	0.01	0.63	0.03	0.66	0.01	136	[92,261]	>480	[364,>480]	0.01	>480	[156,>480]	0.06	>480	[178,>480]	0.03
98908_at	Sppl3	signal peptide peptidase 3	74585	0.89	0.04	1.19	0.01	0.86	0.01	>480	[290,>480]	>480	[>480,>480]	0.03	>480	[243,>480]	0.98	>480	[253,>480]	0.89
99029_at	Pias1	protein inhibitor of activated STAT 1	56469	0.68	0.15	1.27	0.3	0.95	0.93	124	[96,176]	>480	[235,>480]	0.01	411	[172,>480]	0.01	169	[108,392]	0.31
99073_at	Ccnf	cyclin F	12449	1.2	0.41	0.7	0.35	1.09	0.56	75	[58,105]	370	[122,>480]	0.01	147	[82,>480]	0.05	91	[61,181]	0.48
99109_at	Ier2	immediate early response 2	15936	2.24	0.07	0.83	0.46	0.94	0.91	80	[55,145]	438	[97,>480]	0.04	134	[65,>480]	0.31	99	[55,461]	0.63
99133_at	Slc3a2	solute carrier family 3 (activators of dibasic and neutral amino acid transport), member 2	17254	2.14	0.01	1.52	0.01	1.61	0.01	221	[144,477]	>480	[396,>480]	0.01	>480	[327,>480]	0.02	194	[116,>480]	0.77
99328_at	Dlx3	distal-less homeobox 3	13393	0.58	0.05	1.16	0.49	0.59	0.06	94	[69,145]	>480	[160,>480]	0.01	173	[90,>480]	0.14	294	[114,>480]	0.03
99345_at	Mphosph9	M-phase phosphoprotein 9	269702	0.27	0.01	0.49	0.01	0.7	0.12	312	[151,>480]	>480	[>480,>480]	0.02	>480	[186,>480]	0.38	>480	[160,>480]	0.56
99364_at	Rbbp6	retinoblastoma binding protein 6	19647	0.7	0.21	1.44	0.15	1.31	0.18	56	[39,99]	>480	[216,>480]	0.01	324	[72,>480]	0.03	98	[47,>480]	0.27
99433_at	Pstpip2	proline-serine-threonine phosphatase-interacting protein 2	19201	0.44	0.08	1.45	0.3	0.74	0.49	>480	[193,>480]	>480	[>480,>480]	0.03	338	[77,>480]	0.44	>480	[339,>480]	0.41
99503_at	Pptc7	PTC7 protein phosphatase homolog (S. cerevisiae)	320717	1.35	0.24	1.45	0.07	1.09	0.57	90	[69,129]	340	[130,>480]	0.01	315	[127,>480]	0.01	165	[93,>480]	0.09
99522_at	Gsg2	germ cell-specific gene 2	14841	0.53	0.16	0.67	0.41	1.12	0.49	119	[79,244]	>480	[151,>480]	0.04	162	[82,>480]	0.56	104	[64,284]	0.75
99532_at	Tob1	transducer of ErbB-2.1	22057	0.28	0.02	0.96	0.86	0.42	0.07	83	[63,122]	>480	[136,>480]	0.01	>480	[137,>480]	0.01	315	[117,>480]	0.01
99535_at	Ccrn4l	CCR4 carbon catabolite repression 4-like (S. cerevisiae)	12457	2.15	0.01	1.75	0.02	1.38	0.06	88	[69,121]	>480	[191,>480]	0.01	467	[153,>480]	0.01	126	[81,281]	0.21
99602_at	Klf10	Kruppel-like factor 10	21847	0.69	0.07	1.49	0.03	1.27	0.16	61	[51,75]	287	[126,>480]	0.01	145	[88,397]	0.01	79	[59,122]	0.16
99603_g_at	Klf10	Kruppel-like factor 10	21847	0.47	0.01	1.31	0.1	1.12	0.42	48	[41,58]	454	[137,>480]	0.01	150	[85,>480]	0.01	67	[50,101]	0.07
99622_at	Klf4	Kruppel-like factor 4 (gut)	16600	0.62	0.08	1.48	0.14	0.89	0.71	129	[89,235]	>480	[159,>480]	0.04	>480	[189,>480]	0.02	>480	[154,>480]	0.05
99649_at	---	---		0.66	0.17	0.95	0.99	1.26	0.25	201	[128,462]	>480	[373,>480]	0.01	370	[150,>480]	0.36	145	[92,343]	0.44
99855_at	LOC675366	similar to mitogen activated protein kinase kinase kinase 5	675366	0.33	0.01	0.64	0.08	0.74	0.21	261	[149,>480]	>480	[391,>480]	0.04	>480	[206,>480]	0.23	>480	[171,>480]	0.42
99864_at	Adora2b	adenosine A2b receptor	11541	0.43	0.01	0.67	0.03	0.62	0.01	39	[33,48]	286	[98,>480]	0.01	119	[67,>480]	0.01	58	[42,94]	0.05
99944_at	Hpca	hippocalcin	15444	0.24	0.01	0.58	0.05	0.9	0.61	>480	[371,>480]	>480	[>480,>480]	0.03	>480	[>480,>480]	0.51	>480	[143,>480]	0.56
99950_at	Tbp	TATA box binding protein	21374	1.02	0.97	0.98	0.88	0.98	0.9	185	[125,358]	>480	[400,>480]	0.01	347	[152,>480]	0.27	227	[123,>480]	0.67
99987_at	Zfp574	zinc finger protein 574	232976	0.81	0.59	0.74	0.65	1.24	0.5	34	[26,51]	>480	[64,>480]	0.01	240	[56,>480]	0.01	54	[31,206]	0.21
99992_at	Il17ra	interleukin 17 receptor A	16172	1	0.88	0.68	0.04	0.86	0.38	296	[166,>480]	>480	[462,>480]	0.03	>480	[218,>480]	0.28	442	[167,>480]	0.63
Transcripts that were stabilized following infection with reovirus isolate c8 (253 transcripts)
Affymetrix Probe Set ID	Gene Symbol	Gene Title	Entrez Gene	FC c87/M	p value c87 > M	FC c8/M	p value c8 > M	FC D/M	p value D > M	M HL	M HL 95% CI	c87 HL	c87 HL 95% CI	p value c87 > M	c8 HL	c8 HL 95% CI	p value c8 > M	D HL	D HL 95% CI	p value D > M
100024_at	Shroom3	shroom family member 3	27428	1.82	0.03	1.94	0.01	0.83	0.38	189	[113,>480]	>480	[174,>480]	0.15	>480	[238,>480]	0.05	465	[140,>480]	0.32
100489_at	Pde7a	phosphodiesterase 7A	18583	0.95	0.91	1.56	0.03	1.59	0.03	194	[132,371]	>480	[270,>480]	0.02	>480	[245,>480]	0.04	138	[93,262]	0.33
100509_at	Rnf19	ring finger protein (C3HC4 type) 19	30945	0.76	0.3	1.39	0.17	1.28	0.23	66	[54,88]	>480	[170,>480]	0.01	283	[115,>480]	0.01	99	[66,201]	0.12
100978_at	Frg1	FSHD region gene 1	14300	0.85	0.25	0.74	0.04	1.09	0.52	>480	[368,>480]	>480	[292,>480]	0.84	>480	[>480,>480]	0.01	>480	[238,>480]	0.91
100985_at	Siah1a	seven in absentia 1A	20437	1.35	0.1	1.48	0.09	1.2	0.26	101	[76,151]	>480	[188,>480]	0.01	>480	[168,>480]	0.01	103	[70,194]	0.96
100988_at	Bcl2l11	BCL2-like 11 (apoptosis facilitator)	12125	0.86	0.31	0.79	0.08	0.76	0.07	67	[52,94]	348	[112,>480]	0.01	261	[102,>480]	0.01	90	[58,195]	0.32
101026_at	Pttg1	pituitary tumor-transforming 1	30939	0.41	0.07	0.69	0.47	1.64	0.13	40	[29,65]	271	[58,>480]	0.01	466	[64,>480]	0.01	38	[25,80]	0.9
101415_i_at	Bat4	HLA-B associated transcript 4	81845	1.07	0.67	0.93	0.86	0.87	0.55	54	[41,78]	>480	[108,>480]	0.01	219	[78,>480]	0.01	263	[83,>480]	0.01
101416_f_at	Bat4	HLA-B associated transcript 4	81845	1.24	0.17	1	0.93	0.98	0.9	133	[103,188]	>480	[240,>480]	0.01	>480	[216,>480]	0.01	225	[133,>480]	0.11
101458_at	Wee1	wee 1 homolog (S. pombe)	22390	0.47	0.1	0.98	0.8	1.04	0.67	47	[39,61]	>480	[137,>480]	0.01	152	[77,>480]	0.01	72	[49,135]	0.07
101469_at	Nedd9	neural precursor cell expressed, developmentally down-regulated gene 9	18003	0.32	0.01	0.69	0.07	0.48	0.01	59	[50,72]	>480	[167,>480]	0.01	271	[123,>480]	0.01	174	[98,>480]	0.01
101502_at	Tgif	TG interacting factor	21815	2.33	0.01	2.59	0.01	1.55	0.01	94	[76,124]	>480	[217,>480]	0.01	468	[174,>480]	0.01	113	[80,191]	0.43
101554_at	Nfkbia	nuclear factor of kappa light chain gene enhancer in B-cells inhibitor, alpha	18035	0.39	0.01	0.58	0.01	0.78	0.07	92	[73,123]	>480	[298,>480]	0.01	404	[157,>480]	0.01	203	[113,>480]	0.01
101607_at	C80068	expressed sequence C80068	97810	0.66	0.02	1.32	0.09	0.9	0.43	82	[67,105]	>480	[177,>480]	0.01	196	[112,>480]	0.01	89	[67,134]	0.67
101732_at	Phxr5	per-hexamer repeat gene 5	18690	0.81	0.16	0.84	0.19	1.24	0.11	>480	[245,>480]	>480	[>480,>480]	0.22	>480	[>480,>480]	0.04	270	[124,>480]	0.32
101846_r_at	Csprs /// EG665317 /// EG665338 /// LOC673925 /// LOC673997	component of Sp100-rs /// predicted gene, EG665317 /// predicted gene, EG665338 /// similar to component of Sp100-rs /// similar to component of Sp100-rs	_	3.31	0	0.88	0.64	3.63	0.01	173	[82,>480]	>480	[111,>480]	0.3	>480	[>480,>480]	0.02	160	[65,>480]	0.93
101936_at	Clk4	CDC like kinase 4	12750	3.29	0.01	2.99	0.01	1.72	0.08	78	[59,115]	>480	[128,>480]	0.01	>480	[174,>480]	0.01	123	[72,439]	0.2
101937_s_at	Clk4	CDC like kinase 4	12750	3.28	0.01	3.11	0.01	2.08	0.01	166	[110,343]	>480	[257,>480]	0.02	>480	[253,>480]	0.02	122	[80,261]	0.42
101973_at	Cited2 /// LOC671495	Cbp/p300-interacting transactivator, with Glu/Asp-rich carboxy-terminal domain, 2 /// similar to Cbp/p300-interacting transactivator, with Glu/Asp-rich carboxy-terminal domain, 2	_	0.69	0.21	1.47	0.1	1.25	0.31	71	[56,97]	>480	[138,>480]	0.01	264	[110,>480]	0.01	108	[69,253]	0.14
102081_at	Robo3	roundabout homolog 3 (Drosophila)	19649	1.17	0.59	0.9	0.75	1.01	0.98	171	[100,>480]	162	[83,>480]	0.93	>480	[230,>480]	0.05	>480	[246,>480]	0.04
102193_at	Exod1	exonuclease domain containing 1	71151	0.71	0.19	0.9	0.77	1.41	0.14	115	[84,180]	>480	[162,>480]	0.01	>480	[154,>480]	0.02	149	[90,436]	0.48
102194_at	2810432D09Rik	RIKEN cDNA 2810432D09 gene	69961	0.96	0.97	0.72	0.18	0.94	0.92	264	[160,>480]	>480	[378,>480]	0.03	>480	[>480,>480]	0.01	>480	[234,>480]	0.17
102255_at	Osmr	oncostatin M receptor	18414	1.71	0.06	0.91	0.68	1.09	0.51	107	[80,160]	411	[146,>480]	0.01	>480	[179,>480]	0.01	156	[93,>480]	0.28
102401_at	Irf1	interferon regulatory factor 1	16362	1.35	0.23	1.04	0.86	3.31	0.01	79	[59,118]	455	[122,>480]	0.01	283	[106,>480]	0.01	61	[45,95]	0.31
102625_f_at	Zfp54	zinc finger protein 54	22712	0.73	0.45	0.77	0.64	1.15	0.65	83	[55,165]	>480	[141,>480]	0.01	>480	[132,>480]	0.01	116	[59,>480]	0.52
102626_r_at	Zfp54	zinc finger protein 54	22712	0.78	0.85	0.69	0.65	0.95	0.82	61	[41,122]	161	[57,>480]	0.16	434	[73,>480]	0.05	101	[47,>480]	0.37
102657_at	Hlx1	H2.0-like homeo box 1 (Drosophila)	15284	1.04	0.81	0.67	0.16	0.78	0.41	70	[52,109]	>480	[175,>480]	0.01	210	[84,>480]	0.03	134	[69,>480]	0.13
102727_at	Bdnf	brain derived neurotrophic factor	12064	2.22	0.15	1.61	0.19	1.39	0.3	69	[47,126]	408	[84,>480]	0.04	>480	[94,>480]	0.02	113	[55,>480]	0.33
102734_at	Birc2	baculoviral IAP repeat-containing 2	11797	0.63	0.05	1.08	0.57	1.17	0.24	101	[68,196]	164	[78,>480]	0.37	>480	[187,>480]	0.01	155	[76,>480]	0.42
102761_at	Grpel2	GrpE-like 2, mitochondrial	17714	2.77	0.01	1.97	0.01	1.66	0.01	127	[97,183]	>480	[374,>480]	0.01	>480	[220,>480]	0.01	138	[94,263]	0.75
102798_at	Adm	adrenomedullin	11535	1.36	0.27	3.9	0.01	0.7	0.07	109	[77,188]	>480	[461,>480]	0.01	>480	[144,>480]	0.02	>480	[152,>480]	0.02
102817_at	Zrsr1	zinc finger (CCCH type), RNA binding motif and serine/arginine rich 1	22183	1.82	0.08	1.42	0.28	1.11	0.5	103	[65,256]	164	[70,>480]	0.48	>480	[155,>480]	0.03	218	[79,>480]	0.32
102833_at	Cbx2	chromobox homolog 2 (Drosophila Pc class)	12416	0.43	0.01	0.73	0.03	1.04	0.75	57	[44,79]	>480	[118,>480]	0.01	155	[74,>480]	0.01	83	[52,200]	0.21
102878_at	Rad52	RAD52 homolog (S. cerevisiae)	19365	1.45	0.01	1.1	0.38	1.64	0.01	156	[114,250]	>480	[337,>480]	0.01	>480	[196,>480]	0.03	142	[96,273]	0.76
102894_g_at	Pou2f1	POU domain, class 2, transcription factor 1	18986	1.04	0.9	1.26	0.3	1.48	0.15	145	[93,336]	>480	[132,>480]	0.16	>480	[281,>480]	0.01	299	[113,>480]	0.3
102955_at	Nfil3	nuclear factor, interleukin 3, regulated	18030	2.77	0.01	2.85	0.02	1.35	0.1	65	[49,100]	171	[75,>480]	0.04	184	[77,>480]	0.04	80	[50,201]	0.54
102964_at	Zfp639	zinc finger protein 639	67778	1.25	0.05	1.29	0.03	1.29	0.03	175	[127,282]	>480	[319,>480]	0.01	>480	[199,>480]	0.05	195	[122,>480]	0.76
102983_at	Smad1	MAD homolog 1 (Drosophila)	17125	1.16	0.17	1.36	0.02	1.51	0.01	163	[123,242]	>480	[>480,>480]	0.01	>480	[252,>480]	0.01	210	[132,>480]	0.44
102984_g_at	Smad1	MAD homolog 1 (Drosophila)	17125	0.97	0.96	1.28	0.17	1.33	0.12	140	[103,220]	>480	[>480,>480]	0.01	>480	[191,>480]	0.02	194	[114,>480]	0.39
102993_at	Ggta1	glycoprotein galactosyltransferase alpha 1, 3	14594	0.95	0.71	0.98	0.94	0.85	0.2	191	[138,308]	>480	[299,>480]	0.01	>480	[334,>480]	0.01	454	[200,>480]	0.08
102996_at	Ell	elongation factor RNA polymerase II	13716	1.21	0.04	1.14	0.02	1.11	0.08	160	[119,243]	>480	[277,>480]	0.01	425	[185,>480]	0.04	157	[106,302]	0.96
103015_at	Bcl6	B-cell leukemia/lymphoma 6	12053	1.01	0.89	1.86	0.01	1.16	0.35	49	[41,61]	>480	[130,>480]	0.01	273	[105,>480]	0.01	85	[57,170]	0.02
103020_s_at	Map3k1 /// LOC670493 /// LOC674573	mitogen activated protein kinase kinase kinase 1 /// similar to Mitogen-activated protein kinase kinase kinase 1 (MAPK/ERK kinase kinase 1) (MEK kinase 1) (MEKK 1) /// similar to Mitogen-activated protein kinase kinase kinase 1 (MAPK/ERK kinase kinase 1)	_	0.48	0.06	1.27	0.33	1.04	0.67	77	[59,108]	>480	[157,>480]	0.01	399	[128,>480]	0.01	242	[106,>480]	0.01
103041_at	Efna4	ephrin A4	13639	0.1	0.01	0.35	0.06	0.53	0.23	91	[53,324]	>480	[107,>480]	0.07	>480	[154,>480]	0.02	121	[51,>480]	0.69
103069_at	Lin9	lin-9 homolog (C. elegans)	72568	1.19	0.45	1.23	0.12	2.01	0.01	178	[118,368]	450	[158,>480]	0.19	>480	[301,>480]	0.01	274	[129,>480]	0.44
103081_at	Baz1b	bromodomain adjacent to zinc finger domain, 1B	22385	0.53	0.02	0.56	0.03	0.87	0.59	156	[113,253]	>480	[270,>480]	0.01	>480	[185,>480]	0.04	231	[128,>480]	0.34
103086_at	Hoxa5	homeo box A5	15402	0.78	0.26	0.66	0.04	1.04	0.83	116	[85,183]	294	[127,>480]	0.06	>480	[174,>480]	0.01	181	[101,>480]	0.26
103263_at	Epc1	enhancer of polycomb homolog 1 (Drosophila)	13831	1.53	0.05	1.44	0.05	1.23	0.21	51	[43,62]	441	[138,>480]	0.01	215	[104,>480]	0.01	74	[54,117]	0.05
103288_at	Nrip1	nuclear receptor interacting protein 1	268903	0.66	0.39	1.09	0.7	1.43	0.4	89	[63,155]	439	[110,>480]	0.03	399	[108,>480]	0.04	177	[81,>480]	0.19
103303_at	---	---		1.51	0.41	1.95	0.06	1.6	0.12	74	[53,120]	282	[92,>480]	0.03	315	[95,>480]	0.02	87	[53,242]	0.65
103315_at	Tnrc6a	trinucleotide repeat containing 6a	233833	0.46	0.04	0.56	0.08	1.01	0.74	57	[47,73]	155	[84,>480]	0.01	113	[70,297]	0.01	98	[64,211]	0.03
103333_at	G6pc	glucose-6-phosphatase, catalytic	14377	1.24	0.22	0.66	0.08	1.02	0.93	360	[173,>480]	183	[103,>480]	0.31	>480	[>480,>480]	0.01	>480	[214,>480]	0.38
103342_at	Eed	embryonic ectoderm development	13626	1.25	0.15	1.33	0.07	1.34	0.05	301	[187,>480]	>480	[>480,>480]	0.01	>480	[459,>480]	0.03	434	[194,>480]	0.57
103346_at	Clk2	CDC-like kinase 2	12748	1.5	0.01	1.32	0.03	1.07	0.4	135	[109,176]	>480	[340,>480]	0.01	>480	[307,>480]	0.01	158	[114,257]	0.49
103347_at	Cramp1l	Crm, cramped-like (Drosophila)	57354	0.91	0.58	1.04	0.77	1.17	0.35	99	[76,144]	>480	[254,>480]	0.01	338	[136,>480]	0.01	202	[107,>480]	0.06
103438_at	Dio2	deiodinase, iodothyronine, type II	13371	1.04	0.57	0.59	0.01	0.85	0.07	>480	[187,>480]	298	[102,>480]	0.53	>480	[>480,>480]	0.02	448	[116,>480]	0.72
103460_at	Ddit4	DNA-damage-inducible transcript 4	74747	1.21	0.31	1.46	0.02	0.98	0.92	102	[83,133]	398	[173,>480]	0.01	428	[180,>480]	0.01	119	[86,193]	0.49
103497_at	BC025546	cDNA sequence BC025546	234728	1.66	0.33	0.94	0.82	1.01	0.67	60	[46,86]	239	[87,>480]	0.01	153	[72,>480]	0.03	85	[53,223]	0.27
103498_at	Gcgr	glucagon receptor	14527	1.09	0.52	0.67	0.03	0.87	0.41	>480	[289,>480]	>480	[326,>480]	0.53	>480	[>480,>480]	0.04	>480	[246,>480]	0.81
103520_at	Vegfa	vascular endothelial growth factor A	22339	2.44	0.01	3.49	0.01	1.67	0.08	119	[79,240]	>480	[226,>480]	0.01	>480	[156,>480]	0.03	99	[62,248]	0.67
103524_at	Cdan1	congenital dyserythropoietic anemia, type I (human)	68968	0.9	0.35	0.9	0.25	1.31	0.01	149	[105,257]	>480	[348,>480]	0.01	>480	[208,>480]	0.02	154	[96,398]	0.92
103538_at	Tbx3	T-box 3	21386	0.42	0.01	1.11	0.5	0.89	0.6	97	[73,147]	>480	[>480,>480]	0.01	285	[119,>480]	0.03	168	[92,>480]	0.16
103596_at	Dgka	diacylglycerol kinase, alpha	13139	0.39	0.01	0.36	0.01	0.56	0.02	312	[113,>480]	>480	[106,>480]	0.71	>480	[>480,>480]	0.04	>480	[112,>480]	0.66
103672_at	Phf23	PHD finger protein 23	78246	1.16	0.59	1	0.94	0.88	0.22	94	[77,121]	>480	[207,>480]	0.01	229	[129,>480]	0.01	144	[97,280]	0.08
103763_at	Ash1l	ash1 (absent, small, or homeotic)-like (Drosophila)	192195	0.89	0.8	0.82	0.58	1.08	0.69	159	[92,>480]	141	[73,>480]	0.85	>480	[242,>480]	0.03	184	[84,>480]	0.84
103797_at	Cdc7	cell division cycle 7 (S. cerevisiae)	12545	0.87	0.38	1.12	0.47	1.26	0.12	94	[73,132]	>480	[195,>480]	0.01	445	[153,>480]	0.01	131	[84,302]	0.27
103830_at	Snai1	snail homolog 1 (Drosophila)	20613	0.83	0.68	0.32	0.01	0.33	0.01	57	[42,85]	407	[92,>480]	0.01	259	[82,>480]	0.01	>480	[126,>480]	0.01
103871_at	Sec23ip	Sec23 interacting protein	207352	0.52	0.01	0.51	0.02	0.82	0.32	307	[160,>480]	>480	[188,>480]	0.41	>480	[>480,>480]	0.02	>480	[243,>480]	0.2
103893_at	Fbxo38	F-box protein 38	107035	1.35	0.13	1.22	0.17	1.24	0.13	193	[138,321]	>480	[252,>480]	0.02	>480	[280,>480]	0.01	230	[138,>480]	0.65
103959_at	Phf13	PHD finger protein 13	230936	1.03	0.87	0.85	0.69	0.85	0.69	42	[34,55]	422	[95,>480]	0.01	158	[69,>480]	0.01	55	[38,100]	0.26
103969_at	Mll5	myeloid/lymphoid or mixed-lineage leukemia 5	69188	0.58	0.28	0.78	0.76	0.65	0.46	73	[52,118]	219	[83,>480]	0.05	>480	[104,>480]	0.01	204	[81,>480]	0.06
103992_f_at	Ndg1 /// LOC433395 /// LOC623189	Nur77 downstream gene 1 /// similar to chromosome 6 open reading frame 148 /// similar to chromosome 6 open reading frame 148	_	0.9	0.67	0.84	0.51	1.11	0.7	454	[159,>480]	>480	[163,>480]	0.61	>480	[>480,>480]	0.02	>480	[218,>480]	0.35
104015_at	Metap1	methionyl aminopeptidase 1	75624	1.39	0.03	1.53	0.01	1.81	0.01	474	[237,>480]	>480	[>480,>480]	0.01	>480	[>480,>480]	0.04	388	[180,>480]	0.8
104053_at	Trio	triple functional domain (PTPRF interacting)	223435	1.56	0.03	1.24	0.08	0.94	0.66	189	[140,289]	>480	[310,>480]	0.01	>480	[411,>480]	0.01	282	[163,>480]	0.28
104079_at	Dyrk1a	dual-specificity tyrosine-(Y)-phosphorylation regulated kinase 1a	13548	0.67	0.28	0.9	0.88	0.94	0.95	79	[62,109]	>480	[310,>480]	0.01	247	[112,>480]	0.01	106	[70,218]	0.3
104089_at	2810026P18Rik	RIKEN cDNA 2810026P18 gene	72655	1.04	0.75	0.99	0.8	0.95	0.92	45	[37,58]	>480	[113,>480]	0.01	281	[96,>480]	0.01	89	[55,228]	0.01
104117_at	Wdr20a	WD repeat domain 20a	69641	1.83	0.05	1.49	0.08	1.77	0.03	54	[42,75]	343	[98,>480]	0.01	>480	[111,>480]	0.01	90	[54,258]	0.11
104134_at	Gdap2	ganglioside-induced differentiation-associated-protein 2	14547	0.61	0.01	0.89	0.35	0.78	0.05	375	[219,>480]	>480	[>480,>480]	0.01	>480	[>480,>480]	0.05	>480	[304,>480]	0.22
104149_at	Nfkbia	nuclear factor of kappa light chain gene enhancer in B-cells inhibitor, alpha	18035	0.48	0.01	0.61	0.01	0.64	0.02	48	[41,59]	>480	[135,>480]	0.01	301	[114,>480]	0.01	141	[80,>480]	0.01
104152_at	Stk40	serine/threonine kinase 40	74178	1.58	0.01	1.34	0.13	1.39	0.02	161	[120,246]	>480	[336,>480]	0.01	>480	[218,>480]	0.01	133	[95,221]	0.48
104195_at	5730408K05Rik	RIKEN cDNA 5730408K05 gene	67531	0.66	0.01	0.68	0.01	0.72	0.01	115	[87,168]	116	[80,210]	0.99	387	[155,>480]	0.01	174	[104,>480]	0.22
104220_at	LOC670044	similar to Mothers against decapentaplegic homolog 6 (SMAD 6) (Mothers against DPP homolog 6) (Smad6) (Mad homolog 7)	670044	0.39	0.01	0.53	0.01	0.49	0.01	144	[101,252]	>480	[168,>480]	0.05	>480	[188,>480]	0.03	320	[136,>480]	0.15
104246_at	Asxl1	additional sex combs like 1 (Drosophila)	228790	0.6	0.07	0.68	0.13	0.96	0.96	104	[74,174]	223	[100,>480]	0.13	352	[120,>480]	0.05	112	[69,290]	0.83
104330_g_at	Arid1a /// LOC669477 /// LOC675933	AT rich interactive domain 1A (Swi1 like) /// similar to AT rich interactive domain 1A isoform a /// similar to AT rich interactive domain 1A isoform a	_	0.64	0.45	0.77	0.73	0.97	0.88	82	[53,179]	>480	[112,>480]	0.03	>480	[97,>480]	0.05	210	[71,>480]	0.2
104331_at	Arid1a /// LOC669477 /// LOC675933	AT rich interactive domain 1A (Swi1 like) /// similar to AT rich interactive domain 1A isoform a /// similar to AT rich interactive domain 1A isoform a	_	0.62	0.07	0.66	0.12	0.76	0.3	101	[77,146]	>480	[393,>480]	0.01	398	[147,>480]	0.01	156	[93,472]	0.19
104334_at	2310004I24Rik	RIKEN cDNA 2310004I24 gene	66358	0.75	0.05	0.81	0.01	0.87	0.21	155	[112,251]	>480	[218,>480]	0.01	>480	[267,>480]	0.01	254	[135,>480]	0.25
104349_at	Snip1	Smad nuclear interacting protein 1	76793	1.65	0.01	1.13	0.25	1.44	0.01	91	[76,114]	>480	[224,>480]	0.01	275	[149,>480]	0.01	93	[72,130]	0.92
104389_at	1700017B05Rik /// LOC640563	RIKEN cDNA 1700017B05 gene /// hypothetical protein LOC640563	_	1.48	0.02	0.91	0.53	1.14	0.38	67	[54,89]	304	[116,>480]	0.01	124	[75,358]	0.04	75	[54,125]	0.61
104423_at	Dtl	denticleless homolog (Drosophila)	76843	0.61	0.22	0.59	0.19	1.18	0.41	121	[82,229]	467	[130,>480]	0.08	>480	[152,>480]	0.04	138	[79,>480]	0.77
104442_at	Rab14	RAB14, member RAS oncogene family	68365	1	0.91	1.05	0.96	1.26	0.26	>480	[168,>480]	314	[114,>480]	0.74	>480	[>480,>480]	0.03	>480	[192,>480]	0.5
104533_at	Pim1	proviral integration site 1	18712	1.66	0.01	1.78	0.01	1.03	0.76	226	[156,408]	>480	[>480,>480]	0.01	>480	[396,>480]	0.01	402	[189,>480]	0.27
104536_at	Smad2	MAD homolog 2 (Drosophila)	17126	1.28	0.02	1.15	0.12	1.42	0.01	216	[153,368]	>480	[286,>480]	0.02	>480	[335,>480]	0.01	240	[146,>480]	0.79
104562_at	5730403M16Rik	RIKEN cDNA 5730403M16 gene	232853	0.73	0.07	0.79	0.13	0.95	0.72	146	[102,255]	>480	[215,>480]	0.01	>480	[269,>480]	0.01	243	[121,>480]	0.29
104568_at	Mll1	myeloid/lymphoid or mixed-lineage leukemia 1	214162	0.66	0.02	0.91	0.56	0.93	0.66	>480	[247,>480]	>480	[382,>480]	0.21	>480	[>480,>480]	0.04	>480	[288,>480]	0.44
104598_at	Dusp1	dual specificity phosphatase 1	19252	3.65	0.01	3.65	0.01	1.42	0.01	50	[39,68]	>480	[112,>480]	0.01	104	[57,>480]	0.03	62	[42,122]	0.39
104646_at	Gdf15	growth differentiation factor 15	23886	18.24	0.01	12.07	0.01	3.83	0.01	69	[47,124]	>480	[101,>480]	0.02	>480	[115,>480]	0.01	63	[40,149]	0.82
104689_at	E4f1	E4F transcription factor 1	13560	1.24	0.07	1.58	0.01	1.09	0.54	373	[216,>480]	>480	[443,>480]	0.06	>480	[>480,>480]	0.05	>480	[276,>480]	0.29
104701_at	Bhlhb2	basic helix-loop-helix domain containing, class B2	20893	0.9	0.43	1.64	0.01	0.78	0.15	50	[41,65]	>480	[131,>480]	0.01	161	[79,>480]	0.01	78	[52,157]	0.07
104712_at	Myc	myelocytomatosis oncogene	17869	2.59	0.01	2.2	0.01	1.89	0.01	44	[37,55]	366	[108,>480]	0.01	183	[83,>480]	0.01	56	[41,88]	0.23
160068_at	Sap30	sin3 associated polypeptide	60406	1	0.89	1.49	0.1	1.05	0.73	155	[109,269]	>480	[285,>480]	0.01	>480	[261,>480]	0.01	405	[158,>480]	0.1
160075_at	Nit1	nitrilase 1	27045	0.67	0.04	0.8	0.2	0.7	0.04	>480	[411,>480]	>480	[>480,>480]	0.11	>480	[>480,>480]	0.04	>480	[311,>480]	0.97
160131_at	Amotl2	angiomotin like 2	56332	1.52	0.02	2.06	0.04	1.49	0.01	90	[65,145]	>480	[143,>480]	0.01	263	[102,>480]	0.05	94	[60,218]	0.88
160136_r_at	Tloc1	translocation protein 1	69276	1.15	0.58	0.82	0.53	1.06	0.65	390	[131,>480]	290	[94,>480]	0.84	>480	[>480,>480]	0.03	>480	[154,>480]	0.47
160137_at	B3gnt2	UDP-GlcNAc:betaGal beta-1,3-N-acetylglucosaminyltransferase 2	53625	1.84	0.01	1.34	0.04	1.22	0.1	137	[101,214]	>480	[206,>480]	0.01	>480	[278,>480]	0.01	182	[109,>480]	0.44
160212_at	Ttc4	tetratricopeptide repeat domain 4	72354	0.96	0.87	0.96	0.9	1.28	0.14	>480	[318,>480]	>480	[>480,>480]	0.3	>480	[>480,>480]	0.03	>480	[413,>480]	0.4
160225_at	Gtf2b	general transcription factor IIB	229906	0.71	0.02	1.03	0.84	1.08	0.57	236	[163,426]	>480	[457,>480]	0.01	>480	[312,>480]	0.03	>480	[217,>480]	0.17
160242_at	Flcn	folliculin	216805	1.37	0.14	2.23	0.01	1.1	0.44	117	[82,206]	>480	[208,>480]	0.01	450	[135,>480]	0.05	134	[79,439]	0.74
160261_i_at	Lats2	large tumor suppressor 2	50523	2.77	0.01	3.15	0.01	2.21	0.01	88	[65,135]	>480	[146,>480]	0.01	322	[115,>480]	0.02	115	[70,319]	0.45
160273_at	Zfp36l2	zinc finger protein 36, C3H type-like 2	12193	1.57	0.09	1.28	0.1	1.32	0.07	101	[76,151]	>480	[315,>480]	0.01	>480	[165,>480]	0.01	188	[101,>480]	0.11
160321_at	Zfand5	zinc finger, AN1-type domain 5	22682	1.37	0.25	2	0.03	2.05	0.02	113	[78,205]	431	[126,>480]	0.06	>480	[194,>480]	0.01	109	[67,277]	0.92
160447_at	Hiat1	hippocampus abundant gene transcript 1	15247	1.33	0.4	1.11	0.54	1.21	0.36	135	[90,266]	332	[122,>480]	0.17	>480	[157,>480]	0.05	169	[90,>480]	0.64
160477_at	Ndufa4	NADH dehydrogenase (ubiquinone) 1 alpha subcomplex, 4	17992	1.08	0.55	0.68	0.06	1.32	0.17	>480	[311,>480]	459	[137,>480]	0.42	>480	[>480,>480]	0.01	204	[100,>480]	0.1
160533_r_at	Tnp1	transition protein 1	21958	0.8	0.11	0.91	0.42	1.06	0.59	>480	[401,>480]	>480	[>480,>480]	0.02	>480	[>480,>480]	0.01	>480	[325,>480]	0.88
160671_at	Cln8	ceroid-lipofuscinosis, neuronal 8	26889	1.41	0.01	1.09	0.49	0.91	0.42	375	[212,>480]	355	[174,>480]	0.94	>480	[>480,>480]	0.05	346	[173,>480]	0.9
160682_at	C330011F01Rik /// 6430706D22Rik	RIKEN cDNA C330011F01 gene /// RIKEN cDNA 6430706D22 gene	__	0.68	0.21	0.92	0.89	0.94	0.97	109	[77,186]	>480	[199,>480]	0.01	373	[124,>480]	0.05	141	[80,>480]	0.53
160757_at	Rnf38	ring finger protein 38	73469	1.06	0.7	1.3	0.17	1.84	0.01	238	[138,>480]	>480	[206,>480]	0.17	>480	[307,>480]	0.05	244	[119,>480]	0.97
160783_at	D14Ertd436e	DNA segment, Chr 14, ERATO Doi 436, expressed	218978	1.39	0.21	1.56	0.05	1.43	0.09	82	[55,159]	>480	[101,>480]	0.04	>480	[115,>480]	0.02	93	[52,425]	0.78
160824_at	Rreb1	ras responsive element binding protein 1	68750	0.85	0.54	1.43	0.12	1.07	0.63	95	[74,132]	>480	[218,>480]	0.01	191	[106,>480]	0.04	122	[81,249]	0.37
160825_at	Chfr	checkpoint with forkhead and ring finger domains	231600	0.58	0.03	0.52	0.01	0.79	0.27	>480	[251,>480]	>480	[>480,>480]	0.08	>480	[>480,>480]	0.03	>480	[287,>480]	0.5
160827_at	Rin2	Ras and Rab interactor 2	74030	0.42	0.01	0.59	0.02	0.75	0.11	134	[98,214]	388	[153,>480]	0.05	>480	[212,>480]	0.01	>480	[171,>480]	0.02
160834_at	Sertad1	SERTA domain containing 1	55942	0.62	0.07	0.56	0.02	0.71	0.11	124	[86,224]	>480	[190,>480]	0.01	>480	[151,>480]	0.04	203	[101,>480]	0.32
160857_at	Efnb2	ephrin B2	13642	0.59	0.04	0.97	0.98	0.6	0.06	124	[89,208]	>480	[215,>480]	0.01	>480	[169,>480]	0.02	440	[147,>480]	0.04
160909_at	Sprr1a	small proline-rich protein 1A	20753	5	0.01	0.53	0.02	1.83	0.01	419	[127,>480]	>480	[172,>480]	0.37	>480	[>480,>480]	0.02	>480	[160,>480]	0.42
160911_at	Sos1	Son of sevenless homolog 1 (Drosophila)	20662	0.85	0.61	1.25	0.27	1.38	0.14	131	[89,241]	>480	[149,>480]	0.06	>480	[185,>480]	0.02	160	[89,>480]	0.65
160999_r_at	2810422O20Rik	RIKEN cDNA 2810422O20 gene	69962	0.48	0.01	0.46	0.01	0.58	0.01	88	[63,149]	>480	[122,>480]	0.02	>480	[132,>480]	0.01	254	[95,>480]	0.07
161013_f_at	Spsb1	splA/ryanodine receptor domain and SOCS box containing 1	74646	1.67	0.05	1.29	0.22	0.94	0.92	74	[58,102]	>480	[143,>480]	0.01	172	[91,>480]	0.02	84	[59,150]	0.61
161029_at	6330416G13Rik	RIKEN cDNA 6330416G13 gene	230279	0.91	0.45	1.22	0.12	0.91	0.34	244	[165,467]	>480	[387,>480]	0.01	>480	[282,>480]	0.05	292	[162,>480]	0.7
161031_at	Zbtb25	zinc finger and BTB domain containing 25	109929	1.11	0.64	1.33	0.15	1.36	0.11	67	[54,90]	225	[102,>480]	0.01	264	[110,>480]	0.01	75	[53,124]	0.66
161049_at	Foxg1	forkhead box G1	15228	0.64	0.03	1.06	0.7	0.92	0.59	74	[58,102]	>480	[283,>480]	0.01	>480	[139,>480]	0.01	127	[76,375]	0.09
161055_r_at	6330409N04Rik	RIKEN cDNA 6330409N04 gene	66674	1.38	0.48	1.05	0.8	1.1	0.65	203	[104,>480]	>480	[176,>480]	0.15	>480	[339,>480]	0.04	>480	[126,>480]	0.38
161056_at	Zbtb2	zinc finger and BTB domain containing 2	381990	1.4	0.01	1.35	0.21	1.37	0.01	71	[55,99]	>480	[139,>480]	0.01	291	[111,>480]	0.01	97	[63,215]	0.27
161070_at	Spred2	sprouty-related, EVH1 domain containing 2	114716	0.63	0.03	0.81	0.3	0.91	0.67	110	[88,144]	>480	[418,>480]	0.01	377	[174,>480]	0.01	168	[111,349]	0.1
161085_r_at	A4galt	alpha 1,4-galactosyltransferase	239559	0.8	0.09	0.65	0.01	0.76	0.07	>480	[183,>480]	>480	[>480,>480]	0.11	>480	[>480,>480]	0.01	>480	[>480,>480]	0.05
161112_at	Parp16	poly (ADP-ribose) polymerase family, member 16	214424	0.88	0.32	0.78	0.11	0.96	0.79	276	[167,>480]	365	[164,>480]	0.67	>480	[>480,>480]	0.01	415	[174,>480]	0.56
161235_f_at	Bat4	HLA-B associated transcript 4	81845	1.26	0.16	0.88	0.34	1.12	0.45	119	[91,173]	>480	[225,>480]	0.01	>480	[214,>480]	0.01	175	[106,>480]	0.25
161441_f_at	---	---		0.52	0.01	0.6	0.01	0.7	0.01	>480	[360,>480]	>480	[331,>480]	0.73	>480	[>480,>480]	0.02	>480	[>480,>480]	0.29
161444_f_at	Ints5	integrator complex subunit 5	109077	0.83	0.32	0.62	0.04	0.97	0.88	103	[72,178]	>480	[149,>480]	0.02	435	[124,>480]	0.04	195	[92,>480]	0.2
161492_i_at	Mgat1	mannoside acetylglucosaminyltransferase 1	17308	0.95	0.51	0.99	0.92	1.17	0.19	>480	[349,>480]	>480	[265,>480]	1	>480	[>480,>480]	0.05	>480	[406,>480]	0.5
161500_i_at	Bad	Bcl-associated death promoter	12015	1.13	0.44	0.92	0.64	1.27	0.2	>480	[297,>480]	>480	[249,>480]	0.86	>480	[>480,>480]	0.02	467	[181,>480]	0.58
161557_at	Mnat1	menage a trois 1	17420	1.13	0.47	1.08	0.61	1.12	0.46	303	[156,>480]	>480	[224,>480]	0.24	>480	[>480,>480]	0.03	>480	[156,>480]	0.64
161613_at	Chmp7	CHMP family, member 7	105513	0.91	0.35	1.07	0.58	1.01	0.85	350	[217,>480]	>480	[301,>480]	0.19	>480	[>480,>480]	0.03	298	[172,>480]	0.75
161631_f_at	Cstf1	Cleavage stimulation factor, 3' pre-RNA, subunit 1	67337	1.86	0.01	1.08	0.53	1.18	0.1	166	[125,248]	406	[190,>480]	0.04	>480	[209,>480]	0.02	221	[137,>480]	0.4
161814_f_at	Rnf19	Ring finger protein (C3HC4 type) 19	30945	0.79	0.5	1.07	0.85	1.07	0.81	57	[45,79]	>480	[118,>480]	0.01	>480	[116,>480]	0.01	87	[55,212]	0.16
161817_f_at	Spsb1	splA/ryanodine receptor domain and SOCS box containing 1	74646	1.88	0.09	1.23	0.32	0.93	0.97	60	[48,79]	259	[102,>480]	0.01	134	[75,>480]	0.01	81	[55,156]	0.23
161894_r_at	---	---		0.69	0.08	0.6	0.06	0.95	0.86	>480	[248,>480]	>480	[185,>480]	0.99	>480	[>480,>480]	0.02	>480	[194,>480]	0.93
161920_r_at	Smarcad1	SWI/SNF-related, matrix-associated actin-dependent regulator of chromatin, subfamily a, containing DEAD/H box 1`	13990	0.53	0.19	0.63	0.35	1.27	0.43	131	[77,426]	211	[82,>480]	0.53	>480	[232,>480]	0.02	326	[95,>480]	0.33
161942_f_at	Cwf19l1	CWF19-like 1, cell cycle control (S. pombe)	72502	0.96	0.62	0.46	0.01	1.08	0.62	240	[114,>480]	164	[79,>480]	0.63	>480	[>480,>480]	0.01	148	[76,>480]	0.52
162016_f_at	Foxc2	forkhead box C2	14234	1.07	0.93	1.2	0.46	0.87	0.91	48	[37,66]	>480	[122,>480]	0.01	137	[64,>480]	0.01	53	[37,94]	0.7
162206_f_at	Socs3	suppressor of cytokine signaling 3	12702	1.39	0.36	0.62	0.07	0.71	0.19	66	[54,85]	282	[120,>480]	0.01	187	[99,>480]	0.01	80	[58,128]	0.37
162250_f_at	Zcchc6	Zinc finger, CCHC domain containing 6	214290	1.05	0.7	0.63	0.14	1.14	0.53	>480	[400,>480]	>480	[204,>480]	0.82	>480	[>480,>480]	0.01	>480	[184,>480]	0.7
92216_at	Smad7	MAD homolog 7 (Drosophila)	17131	4.03	0.01	1.87	0.05	1.2	0.33	67	[52,95]	197	[89,>480]	0.01	199	[90,>480]	0.01	113	[67,364]	0.11
92232_at	Socs3	suppressor of cytokine signaling 3	12702	1.64	0.19	0.62	0.35	0.52	0.19	34	[27,45]	145	[57,>480]	0.01	59	[36,153]	0.05	50	[33,105]	0.13
92271_at	Pax6	paired box gene 6	18508	0.5	0.05	0.73	0.38	1.05	0.63	169	[105,438]	>480	[252,>480]	0.03	>480	[254,>480]	0.03	149	[85,>480]	0.8
92272_at	Rbm16	RNA binding motif protein 16	106583	2.06	0.02	1.41	0.09	1	0.89	107	[79,163]	282	[123,>480]	0.04	359	[136,>480]	0.02	153	[90,>480]	0.32
92290_at	Siah1b	seven in absentia 1B	20438	1.46	0.03	1.2	0.24	1.56	0.04	232	[158,435]	>480	[244,>480]	0.08	>480	[360,>480]	0.01	175	[117,347]	0.43
92300_at	Mnt	max binding protein	17428	0.8	0.27	1.77	0.05	0.98	0.89	42	[33,57]	>480	[95,>480]	0.01	>480	[94,>480]	0.01	55	[37,109]	0.31
92302_at	Sos2	Son of sevenless homolog 2 (Drosophila)	20663	0.97	0.89	1.57	0.23	1.25	0.4	93	[63,174]	>480	[120,>480]	0.03	>480	[121,>480]	0.03	149	[73,>480]	0.36
92332_at	Dlx2	distal-less homeobox 2	13392	0.86	0.36	1.22	0.22	0.79	0.19	43	[37,51]	>480	[186,>480]	0.01	209	[102,>480]	0.01	73	[53,114]	0.01
92360_at	Stam	signal transducing adaptor molecule (SH3 domain and ITAM motif) 1	20844	1.45	0.06	1.81	0.01	1.18	0.31	222	[142,>480]	>480	[341,>480]	0.02	>480	[340,>480]	0.02	283	[140,>480]	0.67
92408_at	C130065N10Rik	RIKEN cDNA C130065N10 gene	319340	0.79	0.83	0.71	0.68	1.27	0.48	107	[64,320]	233	[76,>480]	0.36	>480	[184,>480]	0.02	150	[65,>480]	0.63
92432_at	Zfp574	zinc finger protein 574	232976	0.99	0.96	0.98	0.82	1.35	0.29	33	[26,42]	460	[81,>480]	0.01	132	[57,>480]	0.01	43	[30,76]	0.24
92521_at	Atbf1	AT motif binding factor 1	11906	1.04	0.8	1.01	0.91	0.89	0.57	206	[132,467]	339	[147,>480]	0.43	>480	[322,>480]	0.02	>480	[223,>480]	0.08
92722_f_at	Six1	sine oculis-related homeobox 1 homolog (Drosophila)	20471	1.28	0.22	1.35	0.03	1.91	0.01	50	[40,65]	380	[106,>480]	0.01	177	[81,>480]	0.01	75	[50,151]	0.11
92724_at	Hnrpa1	heterogeneous nuclear ribonucleoprotein A1	15382	1.23	0.59	1.18	0.38	0.96	0.95	108	[79,175]	>480	[196,>480]	0.01	329	[126,>480]	0.04	142	[83,467]	0.48
92746_at	Nat2	N-acetyltransferase 2 (arylamine N-acetyltransferase)	17961	1.78	0.01	0.89	0.5	2.15	0.01	113	[78,202]	277	[109,>480]	0.13	>480	[241,>480]	0.01	118	[72,345]	0.9
92787_at	Ankrd10	ankyrin repeat domain 10	102334	0.72	0.01	0.89	0.22	1	0.96	359	[232,>480]	>480	[364,>480]	0.1	>480	[>480,>480]	0.02	340	[197,>480]	0.91
92934_at	Zfp90	zinc finger protein 90	22751	0.39	0.01	1.16	0.35	0.71	0.09	108	[78,172]	121	[76,300]	0.74	320	[125,>480]	0.04	182	[96,>480]	0.22
92950_at	Slc29a2	solute carrier family 29 (nucleoside transporters), member 2	13340	1.17	0.78	1.04	0.9	1.09	0.57	123	[77,304]	>480	[197,>480]	0.02	>480	[213,>480]	0.02	285	[97,>480]	0.28
92958_at	Foxo3a	forkhead box O3a	56484	0.98	0.73	1.53	0.01	0.91	0.53	157	[108,290]	>480	[439,>480]	0.01	>480	[235,>480]	0.02	228	[118,>480]	0.44
93046_at	Nup50	nucleoporin 50	18141	1.47	0.1	0.86	0.66	1.15	0.45	78	[64,100]	>480	[187,>480]	0.01	203	[112,>480]	0.01	105	[74,180]	0.19
93086_at	Igk-C /// Igk-V28 /// Igk-V8-16	immunoglobulin kappa chain, constant region /// immunoglobulin kappa chain variable 28 (V28) /// immunoglobulin kappa chain variable 8 (V8)-16	_	0.75	0.04	0.83	0.21	1.11	0.38	>480	[257,>480]	>480	[330,>480]	0.43	>480	[>480,>480]	0.02	>480	[186,>480]	0.92
93104_at	Btg1	B-cell translocation gene 1, anti-proliferative	12226	1.68	0.01	2.15	0.01	1.21	0.15	152	[109,250]	>480	[398,>480]	0.01	>480	[209,>480]	0.02	183	[110,>480]	0.62
93274_at	Clk1	CDC-like kinase 1	12747	1.38	0.28	1.15	0.43	0.87	0.77	45	[34,66]	191	[66,>480]	0.01	>480	[85,>480]	0.01	94	[49,>480]	0.06
93285_at	Dusp6	dual specificity phosphatase 6	67603	1.26	0.66	0.64	0.07	0.69	0.05	50	[40,69]	390	[100,>480]	0.01	361	[98,>480]	0.01	115	[62,>480]	0.02
93299_at	Msh6 /// LOC633695	mutS homolog 6 (E. coli) /// similar to mutS homolog 6	_	0.73	0.2	0.7	0.18	1.07	0.9	140	[75,>480]	>480	[104,>480]	0.25	>480	[236,>480]	0.03	>480	[97,>480]	0.31
93500_at	Alas1	aminolevulinic acid synthase 1	11655	0.79	0.27	0.75	0.16	0.86	0.47	195	[128,411]	>480	[311,>480]	0.02	>480	[265,>480]	0.03	>480	[177,>480]	0.17
93528_s_at	Klf9	Kruppel-like factor 9	16601	1.66	0.01	2.35	0.01	1.33	0.02	154	[107,270]	367	[149,>480]	0.13	>480	[184,>480]	0.04	255	[127,>480]	0.3
93556_at	5430421N21Rik	RIKEN cDNA 5430421N21 gene	16679	1.28	0.08	0.94	0.63	1.16	0.4	>480	[241,>480]	>480	[159,>480]	0.78	>480	[>480,>480]	0.04	>480	[195,>480]	0.91
93694_at	Per2	period homolog 2 (Drosophila)	18627	0.46	0.1	0.77	0.68	0.65	0.39	87	[63,139]	>480	[199,>480]	0.01	354	[113,>480]	0.02	111	[66,336]	0.51
93697_at	Cbx4	chromobox homolog 4 (Drosophila Pc class)	12418	0.81	0.07	1.17	0.24	1.05	0.85	120	[89,180]	349	[146,>480]	0.03	376	[151,>480]	0.02	147	[93,355]	0.53
93767_i_at	2700059D21Rik	RIKEN cDNA 2700059D21 gene	433693	1.48	0.09	1.33	0.22	0.85	0.63	117	[88,173]	>480	[330,>480]	0.01	>480	[206,>480]	0.01	212	[116,>480]	0.12
93768_f_at	2700059D21Rik	RIKEN cDNA 2700059D21 gene	433693	1.68	0.07	1.42	0.13	1.04	0.67	140	[104,217]	>480	[268,>480]	0.01	>480	[183,>480]	0.02	178	[109,>480]	0.5
93974_at	Errfi1	ERBB receptor feedback inhibitor 1	74155	1.06	0.7	0.69	0.41	0.97	0.87	95	[68,162]	>480	[145,>480]	0.01	>480	[125,>480]	0.02	135	[74,>480]	0.42
93975_at	Errfi1	ERBB receptor feedback inhibitor 1	74155	1.17	0.73	0.66	0.04	0.83	0.31	73	[58,99]	374	[130,>480]	0.01	>480	[149,>480]	0.01	144	[84,>480]	0.03
93985_at	Tiparp	TCDD-inducible poly(ADP-ribose) polymerase	99929	2.94	0.06	2.75	0.09	1.7	0.31	42	[31,66]	252	[63,>480]	0.01	>480	[74,>480]	0.01	55	[33,153]	0.47
94281_at	Cnot2	CCR4-NOT transcription complex, subunit 2	72068	1.13	0.34	0.96	0.81	1.05	0.61	258	[172,>480]	>480	[388,>480]	0.02	>480	[323,>480]	0.04	385	[188,>480]	0.45
94384_at	Ier3	immediate early response 3	15937	4.22	0.02	2.17	0.09	1.13	0.55	49	[37,71]	230	[75,>480]	0.01	113	[56,>480]	0.04	52	[36,98]	0.81
94415_at	Bach1	BTB and CNC homology 1	12013	2.57	0.08	2.3	0.05	1.42	0.27	61	[45,95]	315	[88,>480]	0.01	432	[96,>480]	0.01	70	[45,165]	0.68
94433_at	Slc38a2	solute carrier family 38, member 2	67760	0.78	0.51	1.19	0.44	1.05	0.68	90	[67,139]	475	[130,>480]	0.01	290	[111,>480]	0.03	125	[74,406]	0.37
94448_at	Bcl10	B-cell leukemia/lymphoma 10	12042	1.1	0.45	1.18	0.18	1.03	0.71	374	[239,>480]	>480	[>480,>480]	0.01	>480	[455,>480]	0.05	440	[228,>480]	0.76
94491_at	Pex13	peroxisomal biogenesis factor 13	72129	0.81	0.13	0.99	0.97	1.26	0.11	416	[205,>480]	>480	[>480,>480]	0.05	>480	[>480,>480]	0.01	>480	[233,>480]	0.47
94706_s_at	Eya1	eyes absent 1 homolog (Drosophila)	14048	1.07	0.48	0.92	0.48	1.12	0.37	>480	[392,>480]	>480	[227,>480]	0.62	>480	[>480,>480]	0.04	>480	[341,>480]	0.79
94814_at	Gnai3	guanine nucleotide binding protein, alpha inhibiting 3	14679	1.2	0.15	0.9	0.47	1.11	0.4	>480	[252,>480]	>480	[189,>480]	0.99	>480	[>480,>480]	0.04	>480	[220,>480]	0.8
94829_at	Tmem70	transmembrane protein 70	70397	0.95	0.93	0.77	0.29	0.9	0.72	215	[130,>480]	>480	[260,>480]	0.06	>480	[>480,>480]	0.01	255	[122,>480]	0.78
95033_at	Jmjd1a	jumonji domain containing 1A	104263	0.5	0.01	1.37	0.04	0.78	0.08	142	[102,229]	>480	[202,>480]	0.01	>480	[211,>480]	0.01	316	[143,>480]	0.1
95077_at	Rabggtb	RAB geranylgeranyl transferase, b subunit	19352	1.3	0.05	1.14	0.28	0.95	0.73	153	[115,227]	>480	[206,>480]	0.01	>480	[262,>480]	0.01	235	[137,>480]	0.23
95079_at	Pdgfra	platelet derived growth factor receptor, alpha polypeptide	18595	0.3	0.01	0.47	0.01	0.58	0.01	166	[112,320]	398	[151,>480]	0.17	>480	[>480,>480]	0.01	365	[147,>480]	0.2
95285_at	---	---		1.56	0.25	1.02	0.77	1.58	0.03	49	[39,65]	179	[78,>480]	0.01	100	[58,356]	0.02	84	[53,212]	0.05
95322_g_at	Htr4	5 hydroxytryptamine (serotonin) receptor 4	15562	0.95	0.74	0.84	0.31	1.1	0.49	>480	[239,>480]	>480	[172,>480]	0.84	>480	[>480,>480]	0.01	>480	[178,>480]	0.89
95387_f_at	Sema4b	Sema domain, immunoglobulin domain (Ig), transmembrane domain (TM) and short cytoplasmic domain, (semaphorin) 4B	20352	0.22	0.01	0.71	0.59	0.28	0.02	81	[58,132]	>480	[264,>480]	0.01	269	[95,>480]	0.04	436	[110,>480]	0.02
95393_at	Btbd3	BTB (POZ) domain containing 3	228662	1.29	0.14	1.17	0.28	1.81	0.01	192	[127,393]	447	[166,>480]	0.21	>480	[293,>480]	0.02	158	[99,389]	0.63
95503_at	Mllt11	myeloid/lymphoid or mixed-lineage leukemia (trithorax homolog, Drosophila); translocated to, 11	56772	1.18	0.59	2.02	0.1	1.91	0.18	99	[61,253]	>480	[158,>480]	0.02	>480	[131,>480]	0.04	141	[63,>480]	0.58
95565_at	Mad2l1bp	MAD2L1 binding protein	66591	1.27	0.03	1.14	0.27	1.52	0.01	90	[71,123]	>480	[185,>480]	0.01	>480	[230,>480]	0.01	134	[86,303]	0.16
95675_at	Map4k3 /// LOC675560	mitogen-activated protein kinase kinase kinase kinase 3 /// similar to mitogen-activated protein kinase kinase kinase kinase 3	_	2.03	0.02	2.26	0.01	1.9	0.01	158	[100,374]	>480	[198,>480]	0.05	>480	[250,>480]	0.02	183	[94,>480]	0.79
95881_f_at	Helb	helicase (DNA) B	117599	1.33	0.81	0.62	0.01	1.08	0.62	323	[142,>480]	255	[105,>480]	0.81	>480	[>480,>480]	0.04	332	[116,>480]	0.98
95886_g_at	Crebbp	CREB binding protein	12914	0.54	0.08	0.95	0.95	0.94	0.99	130	[89,238]	>480	[313,>480]	0.01	>480	[223,>480]	0.01	209	[103,>480]	0.34
96031_r_at	Fbxl5	F-box and leucine-rich repeat protein 5	242960	1.51	0.28	1.26	0.38	1.35	0.31	156	[91,>480]	>480	[257,>480]	0.03	>480	[247,>480]	0.03	156	[78,>480]	0.99
96191_at	Arfgef1	ADP-ribosylation factor guanine nucleotide-exchange factor 1(brefeldin A-inhibited)	211673	0.77	0.4	1.2	0.45	1.21	0.45	154	[89,>480]	>480	[180,>480]	0.07	>480	[260,>480]	0.03	>480	[132,>480]	0.18
96223_at	Dcp1a	decapping enzyme	75901	1.24	0.09	1.37	0.02	1.21	0.11	88	[70,118]	>480	[274,>480]	0.01	377	[149,>480]	0.01	131	[86,280]	0.14
96552_at	Wdr75	WD repeat domain 75	73674	1.21	0.17	1.02	0.92	1.3	0.08	149	[105,257]	151	[94,379]	0.98	>480	[171,>480]	0.05	168	[101,>480]	0.77
96707_at	Zscan21	zinc finger and SCAN domain containing 21	22697	0.6	0.01	0.97	0.75	1.08	0.27	121	[98,158]	>480	[419,>480]	0.01	267	[155,>480]	0.01	150	[107,251]	0.35
96741_at	Phf12	PHD finger protein 12	268448	0.5	0.06	0.75	0.41	0.89	0.84	93	[71,133]	>480	[168,>480]	0.01	318	[130,>480]	0.01	189	[102,>480]	0.05
97343_at	Bcdin3	bin3, bicoid-interacting 3, homolog (Drosophila)	231803	0.65	0.03	0.65	0.03	0.97	0.99	108	[85,150]	>480	[176,>480]	0.01	443	[170,>480]	0.01	146	[96,309]	0.29
97370_at	Spryd4	SPRY domain containing 4	66701	1.43	0.01	1	1	1.15	0.2	228	[170,346]	>480	[>480,>480]	0.01	>480	[366,>480]	0.01	310	[187,>480]	0.38
97425_at	2210409B22Rik	RIKEN cDNA 2210409B22 gene	70174	0.38	0.01	0.5	0.01	0.62	0.01	>480	[247,>480]	>480	[>480,>480]	0.15	>480	[>480,>480]	0.02	>480	[306,>480]	0.4
97689_at	F3	coagulation factor III	14066	7.79	0.01	5.16	0.01	2.91	0.01	77	[55,130]	>480	[115,>480]	0.01	>480	[128,>480]	0.01	88	[53,260]	0.72
97706_at	---	Transcribed locus		0.67	0.12	0.89	0.53	1.35	0.13	83	[60,134]	233	[92,>480]	0.06	435	[114,>480]	0.02	95	[59,249]	0.71
97738_r_at	BC034204	cDNA sequence BC034204	270151	0.72	0.02	0.59	0.01	0.95	0.67	>480	[281,>480]	>480	[271,>480]	0.68	>480	[>480,>480]	0.01	>480	[333,>480]	0.47
97838_at	Snord22	small nucleolar RNA, C/D box 22	83673	2.16	0.01	1.29	0.21	1.65	0.04	132	[87,269]	>480	[155,>480]	0.05	>480	[183,>480]	0.03	266	[108,>480]	0.26
97864_at	2510049I19Rik	RIKEN cDNA 2510049I19 gene	67922	1.34	0.34	1.03	0.73	1.52	0.07	>480	[>480,>480]	>480	[>480,>480]	0.19	>480	[239,>480]	0.03	460	[155,>480]	0.01
97890_at	Sgk	serum/glucocorticoid regulated kinase	20393	1.41	0.35	0.81	0.42	1.02	0.81	91	[64,158]	>480	[172,>480]	0.01	>480	[141,>480]	0.01	163	[79,>480]	0.24
97906_at	Siah2	seven in absentia 2	20439	1.78	0.03	1.29	0.22	0.97	1	72	[56,100]	>480	[174,>480]	0.01	454	[129,>480]	0.01	112	[69,301]	0.15
97936_at	Zfp746	zinc finger protein 746	69228	0.97	0.91	1.2	0.2	1.21	0.18	38	[31,50]	>480	[101,>480]	0.01	147	[66,>480]	0.01	80	[48,243]	0.01
97937_at	Klf5	Kruppel-like factor 5	12224	2.18	0.01	1.78	0.01	1.44	0.02	115	[82,192]	>480	[149,>480]	0.02	>480	[179,>480]	0.01	209	[103,>480]	0.2
97958_at	Prkcbp1	protein kinase C binding protein 1	228880	0.56	0.07	0.7	0.25	0.67	0.18	143	[100,248]	>480	[163,>480]	0.05	>480	[232,>480]	0.01	248	[121,>480]	0.26
98087_at	Tbk1	TANK-binding kinase 1	56480	1.04	0.98	1.2	0.24	1.25	0.2	121	[85,210]	>480	[142,>480]	0.05	>480	[170,>480]	0.02	130	[79,365]	0.85
98394_at	Dlx1	distal-less homeobox 1	13390	0.16	0.01	0.41	0.02	1.01	0.82	45	[34,67]	>480	[184,>480]	0.01	138	[57,>480]	0.02	76	[43,352]	0.16
98478_at	Ccng2	cyclin G2	12452	0.67	0.15	2.41	0.01	0.48	0.02	93	[71,134]	>480	[215,>480]	0.01	>480	[229,>480]	0.01	218	[108,>480]	0.03
98507_at	Nr1d1	nuclear receptor subfamily 1, group D, member 1	217166	4.97	0.01	3.79	0.01	1.74	0.01	125	[89,207]	>480	[294,>480]	0.01	>480	[174,>480]	0.02	190	[103,>480]	0.33
98530_at	Gas5	growth arrest specific 5	14455	0.39	0.01	0.48	0.01	0.92	0.74	32	[25,46]	89	[41,>480]	0.01	79	[39,>480]	0.02	32	[23,54]	0.97
98579_at	Egr1	early growth response 1	13653	2.49	0.38	0.26	0.01	0.39	0.06	71	[47,149]	224	[67,>480]	0.14	>480	[84,>480]	0.05	>480	[84,>480]	0.05
98811_at	Ptgir	prostaglandin I receptor (IP)	19222	1.45	0.08	1.06	0.65	1.38	0.1	128	[97,186]	>480	[239,>480]	0.01	383	[165,>480]	0.02	115	[82,190]	0.68
98824_at	Irs1	insulin receptor substrate 1	16367	1.88	0.07	1.97	0.06	2.5	0.01	139	[82,465]	>480	[133,>480]	0.13	>480	[184,>480]	0.05	100	[58,340]	0.52
98841_at	Acvr2a	activin receptor IIA	11480	0.94	0.97	0.8	0.67	1.03	0.69	139	[86,371]	269	[99,>480]	0.38	>480	[177,>480]	0.05	143	[75,>480]	0.96
98946_at	Wsb1	WD repeat and SOCS box-containing 1	78889	1.35	0.25	1.54	0.02	1.72	0.01	201	[121,>480]	>480	[204,>480]	0.1	>480	[279,>480]	0.04	226	[110,>480]	0.85
98970_at	Ggps1	geranylgeranyl diphosphate synthase 1	14593	1.1	0.48	0.92	0.74	0.99	0.97	310	[177,>480]	>480	[202,>480]	0.42	>480	[440,>480]	0.04	>480	[277,>480]	0.16
99029_at	Pias1	protein inhibitor of activated STAT 1	56469	0.68	0.15	1.27	0.3	0.95	0.93	124	[96,176]	>480	[235,>480]	0.01	411	[172,>480]	0.01	169	[108,392]	0.31
99073_at	Ccnf	cyclin F	12449	1.2	0.41	0.7	0.35	1.09	0.56	75	[58,105]	370	[122,>480]	0.01	147	[82,>480]	0.05	91	[61,181]	0.48
99133_at	Slc3a2	solute carrier family 3 (activators of dibasic and neutral amino acid transport), member 2	17254	2.14	0.01	1.52	0.01	1.61	0.01	221	[144,477]	>480	[396,>480]	0.01	>480	[327,>480]	0.02	194	[116,>480]	0.77
99364_at	Rbbp6	retinoblastoma binding protein 6	19647	0.7	0.21	1.44	0.15	1.31	0.18	56	[39,99]	>480	[216,>480]	0.01	324	[72,>480]	0.03	98	[47,>480]	0.27
99503_at	Pptc7	PTC7 protein phosphatase homolog (S. cerevisiae)	320717	1.35	0.24	1.45	0.07	1.09	0.57	90	[69,129]	340	[130,>480]	0.01	315	[127,>480]	0.01	165	[93,>480]	0.09
99532_at	Tob1	transducer of ErbB-2.1	22057	0.28	0.02	0.96	0.86	0.42	0.07	83	[63,122]	>480	[136,>480]	0.01	>480	[137,>480]	0.01	315	[117,>480]	0.01
99535_at	Ccrn4l	CCR4 carbon catabolite repression 4-like (S. cerevisiae)	12457	2.15	0.01	1.75	0.02	1.38	0.06	88	[69,121]	>480	[191,>480]	0.01	467	[153,>480]	0.01	126	[81,281]	0.21
99552_at	Snai2	snail homolog 2 (Drosophila)	20583	1.29	0.31	1.78	0.04	1.3	0.23	182	[109,>480]	393	[128,>480]	0.36	>480	[278,>480]	0.03	224	[104,>480]	0.75
99602_at	Klf10	Kruppel-like factor 10	21847	0.69	0.07	1.49	0.03	1.27	0.16	61	[51,75]	287	[126,>480]	0.01	145	[88,397]	0.01	79	[59,122]	0.16
99603_g_at	Klf10	Kruppel-like factor 10	21847	0.47	0.01	1.31	0.1	1.12	0.42	48	[41,58]	454	[137,>480]	0.01	150	[85,>480]	0.01	67	[50,101]	0.07
99622_at	Klf4	Kruppel-like factor 4 (gut)	16600	0.62	0.08	1.48	0.14	0.89	0.71	129	[89,235]	>480	[159,>480]	0.04	>480	[189,>480]	0.02	>480	[154,>480]	0.05
99851_at	Zfp292	zinc finger protein 292	30046	1.28	0.44	1.43	0.22	1.39	0.25	200	[106,>480]	344	[109,>480]	0.59	>480	[339,>480]	0.03	396	[115,>480]	0.52
99864_at	Adora2b	adenosine A2b receptor	11541	0.43	0.01	0.67	0.03	0.62	0.01	39	[33,48]	286	[98,>480]	0.01	119	[67,>480]	0.01	58	[42,94]	0.05
99920_at	Terf1	telomeric repeat binding factor 1	21749	1.79	0.07	1.48	0.12	1.82	0.05	116	[70,350]	319	[88,>480]	0.28	>480	[207,>480]	0.02	184	[74,>480]	0.53
99955_at	Numb	numb gene homolog (Drosophila)	18222	0.74	0.12	1.28	0.1	0.96	0.81	124	[84,240]	>480	[141,>480]	0.06	>480	[184,>480]	0.02	246	[105,>480]	0.24
99987_at	Zfp574	zinc finger protein 574	232976	0.81	0.59	0.74	0.65	1.24	0.5	34	[26,51]	>480	[64,>480]	0.01	240	[56,>480]	0.01	54	[31,206]	0.21
99990_at	Rbbp6	retinoblastoma binding protein 6	19647	0.84	0.56	0.77	0.44	0.95	0.98	121	[75,312]	149	[72,>480]	0.73	>480	[149,>480]	0.05	324	[98,>480]	0.25
Transcripts that were stabilized following infection with reovirus isolate Dearing (51 transcripts)
Affymetrix Probe Set ID	Gene Symbol	Gene Title	Entrez Gene	FC c87/M	p value c87 > M	FC c8/M	p value c8 > M	FC D/M	p value D > M	M HL	M HL 95% CI	c87 HL	c87 HL 95% CI	p value c87 > M	c8 HL	c8 HL 95% CI	p value c8 > M	D HL	D HL 95% CI	p value D > M
100496_at	Pam	peptidylglycine alpha-amidating monooxygenase	18484	0.96	0.9	0.6	0.32	0.56	0.21	349	[115,>480]	337	[89,>480]	0.98	>480	[410,>480]	0.09	>480	[>480,>480]	0.05
100596_at	Selenbp1	selenium binding protein 1	20341	0.12	0.01	0.8	0.4	0.08	0.01	>480	[299,>480]	>480	[>480,>480]	0.39	>480	[195,>480]	0.92	>480	[>480,>480]	0.01
101415_i_at	Bat4	HLA-B associated transcript 4	81845	1.07	0.67	0.93	0.86	0.87	0.55	54	[41,78]	>480	[108,>480]	0.01	219	[78,>480]	0.01	263	[83,>480]	0.01
101469_at	Nedd9	neural precursor cell expressed, developmentally down-regulated gene 9	18003	0.32	0.01	0.69	0.07	0.48	0.01	59	[50,72]	>480	[167,>480]	0.01	271	[123,>480]	0.01	174	[98,>480]	0.01
101554_at	Nfkbia	nuclear factor of kappa light chain gene enhancer in B-cells inhibitor, alpha	18035	0.39	0.01	0.58	0	0.78	0.07	92	[73,123]	>480	[298,>480]	0.01	404	[157,>480]	0.01	203	[113,>480]	0.01
101916_at	Llgl2	lethal giant larvae homolog 2 (Drosophila)	217325	0.62	0.01	0.65	0.01	0.57	0.01	>480	[230,>480]	>480	[>480,>480]	0.09	>480	[>480,>480]	0.12	>480	[>480,>480]	0.04
102081_at	Robo3	roundabout homolog 3 (Drosophila)	19649	1.17	0.59	0.9	0.75	1.01	0.98	171	[100,>480]	162	[83,>480]	0.93	>480	[230,>480]	0.05	>480	[246,>480]	0.04
102561_at	Atp5k	ATP synthase, H+ transporting, mitochondrial F1F0 complex, subunit e	11958	1.05	0.63	0.83	0.2	0.75	0.16	>480	[>480,>480]	397	[148,>480]	0.15	>480	[300,>480]	0.87	>480	[>480,>480]	0.05
102798_at	Adm	adrenomedullin	11535	1.36	0.27	3.9	0.01	0.7	0.07	109	[77,188]	>480	[461,>480]	0.01	>480	[144,>480]	0.02	>480	[152,>480]	0.02
102839_at	Plscr1	phospholipid scramblase 1	22038	0.64	0.03	0.79	0.1	0.53	0.01	267	[159,>480]	>480	[309,>480]	0.07	>480	[308,>480]	0.07	>480	[478,>480]	0.02
103015_at	Bcl6	B-cell leukemia/lymphoma 6	12053	1.01	0.89	1.86	0.01	1.16	0.35	49	[41,61]	>480	[130,>480]	0.01	273	[105,>480]	0.01	85	[57,170]	0.02
103020_s_at	Map3k1 /// LOC670493 /// LOC674573	mitogen activated protein kinase kinase kinase 1 /// similar to Mitogen-activated protein kinase kinase kinase 1 (MAPK/ERK kinase kinase 1) (MEK kinase 1) (MEKK 1) /// similar to Mitogen-activated protein kinase kinase kinase 1 (MAPK/ERK kinase kinase 1)	_	0.48	0.06	1.27	0.33	1.04	0.67	77	[59,108]	>480	[157,>480]	0.01	399	[128,>480]	0.01	242	[106,>480]	0.01
103263_at	Epc1	enhancer of polycomb homolog 1 (Drosophila)	13831	1.53	0.05	1.44	0.05	1.23	0.21	51	[43,62]	441	[138,>480]	0.01	215	[104,>480]	0.01	74	[54,117]	0.05
103315_at	Tnrc6a	trinucleotide repeat containing 6a	233833	0.46	0.04	0.56	0.08	1.01	0.74	57	[47,73]	155	[84,>480]	0.01	113	[70,297]	0.01	98	[64,211]	0.03
103404_at	Rere	arginine glutamic acid dipeptide (RE) repeats	68703	0.62	0.01	0.97	0.88	0.72	0.03	269	[159,>480]	>480	[349,>480]	0.05	>480	[199,>480]	0.31	>480	[>480,>480]	0.01
103484_at	Popdc3	popeye domain containing 3	78977	0.32	0.01	0.72	0.46	0.39	0.03	172	[102,>480]	>480	[163,>480]	0.13	>480	[132,>480]	0.27	>480	[272,>480]	0.03
103830_at	Snai1	snail homolog 1 (Drosophila)	20613	0.83	0.68	0.32	0.01	0.33	0.01	57	[42,85]	407	[92,>480]	0.01	259	[82,>480]	0.01	>480	[126,>480]	0.01
104089_at	2810026P18Rik	RIKEN cDNA 2810026P18 gene	72655	1.04	0.75	0.99	0.8	0.95	0.92	45	[37,58]	>480	[113,>480]	0.01	281	[96,>480]	0.01	89	[55,228]	0.01
104149_at	Nfkbia	nuclear factor of kappa light chain gene enhancer in B-cells inhibitor, alpha	18035	0.48	0.01	0.61	0.01	0.64	0.02	48	[41,59]	>480	[135,>480]	0.01	301	[114,>480]	0.01	141	[80,>480]	0.01
160237_at	Ndufa6	NADH dehydrogenase (ubiquinone) 1 alpha subcomplex, 6 (B14)	67130	0.93	0.4	1.01	0.93	0.63	0.01	>480	[>480,>480]	>480	[213,>480]	0.25	>480	[400,>480]	0.98	>480	[>480,>480]	0.03
160401_r_at	Cnot7	CCR4-NOT transcription complex, subunit 7	18983	0.89	0.68	0.86	0.79	0.18	0.08	81	[39,>480]	48	[25,461]	0.47	>480	[67,>480]	0.17	>480	[144,>480]	0.04
160497_at	1810059G22Rik	RIKEN cDNA 1810059G22 gene	67706	0.73	0.06	0.86	0.25	0.69	0.02	>480	[>480,>480]	>480	[>480,>480]	0.73	>480	[441,>480]	0.87	>480	[>480,>480]	0.03
160827_at	Rin2	Ras and Rab interactor 2	74030	0.42	0.01	0.59	0.02	0.75	0.11	134	[98,214]	388	[153,>480]	0.05	>480	[212,>480]	0.01	>480	[171,>480]	0.02
160857_at	Efnb2	ephrin B2	13642	0.59	0.04	0.97	0.98	0.6	0.06	124	[89,208]	>480	[215,>480]	0.01	>480	[169,>480]	0.02	440	[147,>480]	0.04
161005_at	5730420B22Rik	RIKEN cDNA 5730420B22 gene	70561	0.82	0.46	0.96	0.98	0.77	0.33	313	[153,>480]	>480	[233,>480]	0.22	>480	[187,>480]	0.39	>480	[444,>480]	0.05
161085_r_at	A4galt	alpha 1,4-galactosyltransferase	239559	0.8	0.09	0.65	0.01	0.76	0.07	>480	[183,>480]	>480	[>480,>480]	0.11	>480	[>480,>480]	0.01	>480	[>480,>480]	0.05
92332_at	Dlx2	distal-less homeobox 2	13392	0.86	0.36	1.22	0.22	0.79	0.19	43	[37,51]	>480	[186,>480]	0.01	209	[102,>480]	0.01	73	[53,114]	0.01
92581_at	Acadm	acyl-Coenzyme A dehydrogenase, medium chain	11364	0.23	0.01	0.67	0.01	0.45	0.01	>480	[360,>480]	>480	[227,>480]	0.78	>480	[>480,>480]	0.18	>480	[>480,>480]	0.03
92621_at	Pcbp2	poly(rC) binding protein 2	18521	0.61	0.01	0.95	0.79	0.7	0.03	>480	[>480,>480]	>480	[>480,>480]	0.01	>480	[425,>480]	0.86	>480	[>480,>480]	0.04
93221_at	Hoxd8	homeo box D8	15437	0.42	0.01	0.96	0.87	0.82	0.21	>480	[228,>480]	>480	[226,>480]	0.65	403	[162,>480]	0.76	>480	[>480,>480]	0.05
93285_at	Dusp6	dual specificity phosphatase 6	67603	1.26	0.66	0.64	0.07	0.69	0.05	50	[40,69]	390	[100,>480]	0.01	361	[98,>480]	0.01	115	[62,>480]	0.02
93529_at	Itfg1	integrin alpha FG-GAP repeat containing 1	71927	0.61	0.02	0.82	0.3	0.79	0.22	372	[196,>480]	>480	[218,>480]	0.48	359	[162,>480]	0.96	>480	[>480,>480]	0.05
93975_at	Errfi1	ERBB receptor feedback inhibitor 1	74155	1.17	0.73	0.66	0.04	0.83	0.31	73	[58,99]	374	[130,>480]	0.01	>480	[149,>480]	0.01	144	[84,>480]	0.03
94268_f_at	Ubl5	ubiquitin-like 5	66177	0.83	0.21	0.93	0.57	0.76	0.07	>480	[>480,>480]	>480	[>480,>480]	0.75	>480	[>480,>480]	0.68	>480	[>480,>480]	0.03
95285_at	---	---		1.56	0.25	1.02	0.77	1.58	0.03	49	[39,65]	179	[78,>480]	0.01	100	[58,356]	0.02	84	[53,212]	0.05
95387_f_at	Sema4b	Sema domain, immunoglobulin domain (Ig), transmembrane domain (TM) and short cytoplasmic domain, (semaphorin) 4B	20352	0.22	0.01	0.71	0.59	0.28	0.02	81	[58,132]	>480	[264,>480]	0.01	269	[95,>480]	0.04	436	[110,>480]	0.02
95718_f_at	Usmg5	upregulated during skeletal muscle growth 5	66477	1.07	0.64	0.84	0.27	0.57	0.01	>480	[203,>480]	346	[143,>480]	0.74	>480	[303,>480]	0.27	>480	[>480,>480]	0.02
96535_at	ZBTB45	zinc finger and BTB domain containing 45	232879	0.52	0.05	0.67	0.07	0.81	0.31	255	[140,>480]	>480	[>480,>480]	0.02	>480	[253,>480]	0.11	>480	[342,>480]	0.05
96741_at	Phf12	PHD finger protein 12	268448	0.5	0.06	0.75	0.41	0.89	0.84	93	[71,133]	>480	[168,>480]	0.01	318	[130,>480]	0.01	189	[102,>480]	0.05
97248_at	Dbi	diazepam binding inhibitor	13167	0.64	0.02	0.84	0.24	0.59	0.01	>480	[>480,>480]	>480	[358,>480]	0.77	>480	[>480,>480]	0.53	>480	[>480,>480]	0.02
97269_f_at	Krtcap2	keratinocyte associated protein 2	66059	0.99	0.93	0.85	0.23	0.77	0.09	>480	[280,>480]	>480	[>480,>480]	0.04	>480	[325,>480]	0.43	>480	[>480,>480]	0.01
97936_at	Zfp746	zinc finger protein 746	69228	0.97	0.91	1.2	0.2	1.21	0.18	38	[31,50]	>480	[101,>480]	0.01	147	[66,>480]	0.01	80	[48,243]	0.01
98478_at	Ccng2	cyclin G2	12452	0.67	0.15	2.41	0.01	0.48	0.02	93	[71,134]	>480	[215,>480]	0.01	>480	[229,>480]	0.01	218	[108,>480]	0.03
98579_at	Egr1	early growth response 1	13653	2.49	0.38	0.26	0.01	0.39	0.06	71	[47,149]	224	[67,>480]	0.14	>480	[84,>480]	0.05	>480	[84,>480]	0.05
98600_at	S100a11	S100 calcium binding protein A11 (calizzarin)	20195	0.88	0.28	0.8	0.11	0.68	0.01	>480	[434,>480]	>480	[>480,>480]	0.22	>480	[373,>480]	0.85	>480	[>480,>480]	0.05
98838_at	Pax9	paired box gene 9	18511	1.12	0.73	1.17	0.14	1.03	0.65	136	[80,441]	>480	[157,>480]	0.07	241	[88,>480]	0.48	>480	[193,>480]	0.04
98868_at	Bcl2	B-cell leukemia/lymphoma 2	12043	0.52	0.01	0.63	0.03	0.66	0.01	136	[92,261]	>480	[364,>480]	0.01	>480	[156,>480]	0.06	>480	[178,>480]	0.03
99328_at	Dlx3	distal-less homeobox 3	13393	0.58	0.05	1.16	0.49	0.59	0.06	94	[69,145]	>480	[160,>480]	0.01	173	[90,>480]	0.14	294	[114,>480]	0.03
99532_at	Tob1	transducer of ErbB-2.1	22057	0.28	0.02	0.96	0.86	0.42	0.07	83	[63,122]	>480	[136,>480]	0.01	>480	[137,>480]	0.01	315	[117,>480]	0.01
99622_at	Klf4	Kruppel-like factor 4 (gut)	16600	0.62	0.08	1.48	0.14	0.89	0.71	129	[89,235]	>480	[159,>480]	0.04	>480	[189,>480]	0.02	>480	[154,>480]	0.05
99864_at	Adora2b	adenosine A2b receptor	11541	0.43	0.01	0.67	0.03	0.62	0.01	39	[33,48]	286	[98,>480]	0.01	119	[67,>480]	0.01	58	[42,94]	0.05
