# Supplementary material for: Reovirus infection induces stabilization and up-regulation of cellular transcripts that encode regulators of TGF-β signaling
Source: PLoS One. 2018 Sep 27;13(9):e0204622. doi: 10.1371/journal.pone.0204622 (PMC6160134; doi:10.1371/journal.pone.0204622)
Supplement: S3 Table — (XLS) [file pone.0204622.s003.xls]

## Sheet: Sheet1
S3 Table. Transcripts that were up-regulated and stabilized following reovirus infection
FC = fold change in gene expression comparing reovirus-infected cells to mock-infected cells
M= mock-infected cells
c87=cells infected with reovirus isolate c87
c8 = cells infected with reovirus isolate c8
D= cells infected with reovirus isolate Dearing
HL = transcript half-life in minutes
CI = confidence interval
Transcripts that were up-regulated and stabilized following infection with reovirus isolate c87 (70 transcripts)
Affymetrix Probe Set ID	Gene Symbol	Gene Title	Entrez Gene	FC c87/M	p value c87 > M	FC c8/M	p value c8 > M	FC D/M	p value D > M	M HL	M HL 95% CI	c87 HL	c87 HL 95% CI	p value c87 > M	c8 HL	c8 HL 95% CI	p value c8 > M	D HL	D HL 95% CI	p value D > M
104646_at	Gdf15	growth differentiation factor 15	23886	18.24	0.01	12.07	0.01	3.83	0.01	69	[47,124]	>480	[101,>480]	0.02	>480	[115,>480]	0.01	63	[40,149]	0.82
97689_at	F3	coagulation factor III	14066	7.79	0.01	5.16	0.01	2.91	0.01	77	[55,130]	>480	[115,>480]	0.01	>480	[128,>480]	0.01	88	[53,260]	0.72
98507_at	Nr1d1	nuclear receptor subfamily 1, group D, member 1	217166	4.97	0.01	3.79	0.01	1.74	0.01	125	[89,207]	>480	[294,>480]	0.01	>480	[174,>480]	0.02	190	[103,>480]	0.33
92872_at	Necap1	NECAP endocytosis associated 1	67602	4.69	0.01	2.95	0.01	2.62	0.01	220	[134,>480]	>480	[270,>480]	0.05	>480	[195,>480]	0.17	155	[95,422]	0.46
160200_at	3230401D17Rik	RIKEN cDNA 3230401D17 gene	66680	4.42	0.01	1.47	0.04	1.61	0.02	114	[76,233]	>480	[163,>480]	0.02	295	[103,>480]	0.17	127	[71,>480]	0.82
94384_at	Ier3	immediate early response 3	15937	4.22	0.02	2.17	0.09	1.13	0.55	49	[37,71]	230	[75,>480]	0.01	113	[56,>480]	0.04	52	[36,98]	0.81
92216_at	Smad7	MAD homolog 7 (Drosophila)	17131	4.03	0.01	1.87	0.05	1.2	0.33	67	[52,95]	197	[89,>480]	0.01	199	[90,>480]	0.01	113	[67,364]	0.11
92339_at	Taf1a	TATA box binding protein (Tbp)-associated factor, RNA polymerase I, A	21339	3.85	0.01	2.47	0.01	2.34	0.01	109	[72,225]	>480	[127,>480]	0.05	>480	[121,>480]	0.07	90	[56,224]	0.64
104598_at	Dusp1	dual specificity phosphatase 1	19252	3.65	0.01	3.65	0.01	1.42	0.01	50	[39,68]	>480	[112,>480]	0.01	104	[57,>480]	0.03	62	[42,122]	0.39
92758_at	Dusp2	dual specificity phosphatase 2	13537	3.31	0.02	1.57	0.06	1.11	0.46	91	[60,180]	>480	[120,>480]	0.03	371	[96,>480]	0.08	145	[68,>480]	0.39
101936_at	Clk4	CDC like kinase 4	12750	3.29	0.01	2.99	0.01	1.72	0.08	78	[59,115]	>480	[128,>480]	0.01	>480	[174,>480]	0.01	123	[72,439]	0.2
101937_s_at	Clk4	CDC like kinase 4	12750	3.28	0.01	3.11	0	2.08	0.01	166	[110,343]	>480	[257,>480]	0.02	>480	[253,>480]	0.02	122	[80,261]	0.42
95564_at	Ccdc117	coiled-coil domain containing 117	104479	2.99	0.01	2.25	0.01	1.82	0.03	255	[148,>480]	>480	[449,>480]	0.02	378	[151,>480]	0.61	208	[114,>480]	0.72
94387_at	Spata5	spermatogenesis associated 5	57815	2.95	0.01	1.64	0.03	2.27	0.01	147	[97,305]	>480	[182,>480]	0.04	>480	[146,>480]	0.11	135	[81,412]	0.85
102761_at	Grpel2	GrpE-like 2, mitochondrial	17714	2.77	0.01	1.97	0.01	1.66	0.01	127	[97,183]	>480	[374,>480]	0.01	>480	[220,>480]	0.01	138	[94,263]	0.75
102955_at	Nfil3	nuclear factor, interleukin 3, regulated	18030	2.77	0.01	2.85	0.02	1.35	0.1	65	[49,100]	171	[75,>480]	0.04	184	[77,>480]	0.04	80	[50,201]	0.54
160261_i_at	Lats2	large tumor suppressor 2	50523	2.77	0.01	3.15	0.01	2.21	0.01	88	[65,135]	>480	[146,>480]	0.01	322	[115,>480]	0.02	115	[70,319]	0.45
104712_at	Myc	myelocytomatosis oncogene	17869	2.59	0.01	2.2	0.01	1.89	0	44	[37,55]	366	[108,>480]	0.01	183	[83,>480]	0.01	56	[41,88]	0.23
103520_at	Vegfa	vascular endothelial growth factor A	22339	2.44	0.01	3.49	0.01	1.67	0.08	119	[79,240]	>480	[226,>480]	0.01	>480	[156,>480]	0.03	99	[62,248]	0.67
162125_f_at	Ubc	ubiquitin C	22190	2.38	0.01	1.83	0.01	1.34	0.08	335	[163,>480]	>480	[>480,>480]	0.05	>480	[179,>480]	0.51	429	[147,>480]	0.81
97308_at	Tmem11	transmembrane protein 11	216821	2.36	0.01	0.85	0.54	1.02	0.78	150	[101,294]	>480	[288,>480]	0.01	>480	[171,>480]	0.06	198	[104,>480]	0.58
101502_at	Tgif	TG interacting factor	21815	2.33	0.01	2.59	0.01	1.55	0.01	94	[76,124]	>480	[217,>480]	0.01	468	[174,>480]	0.01	113	[80,191]	0.43
97937_at	Klf5	Kruppel-like factor 5	12224	2.18	0.01	1.78	0.01	1.44	0.02	115	[82,192]	>480	[149,>480]	0.02	>480	[179,>480]	0.01	209	[103,>480]	0.2
161666_f_at	Gadd45b	growth arrest and DNA-damage-inducible 45 beta	17873	2.18	0.01	3.21	0.01	2.12	0	53	[40,79]	139	[63,>480]	0.03	80	[48,259]	0.24	59	[39,119]	0.74
97838_at	Snord22	small nucleolar RNA, C/D box 22	83673	2.16	0.01	1.29	0.21	1.65	0.04	132	[87,269]	>480	[155,>480]	0.05	>480	[183,>480]	0.03	266	[108,>480]	0.26
96778_at	Rrs1	RRS1 ribosome biogenesis regulator homolog (S. cerevisiae)	59014	2.16	0.01	1.4	0.03	1.86	0.01	206	[129,>480]	>480	[309,>480]	0.03	322	[139,>480]	0.49	221	[116,>480]	0.89
99535_at	Ccrn4l	CCR4 carbon catabolite repression 4-like (S. cerevisiae)	12457	2.15	0.01	1.75	0.02	1.38	0.06	88	[69,121]	>480	[191,>480]	0.01	467	[153,>480]	0.01	126	[81,281]	0.21
99133_at	Slc3a2	solute carrier family 3 (activators of dibasic and neutral amino acid transport), member 2	17254	2.14	0.01	1.52	0.01	1.61	0.01	221	[144,477]	>480	[396,>480]	0.01	>480	[327,>480]	0.02	194	[116,>480]	0.77
92272_at	Rbm16	RNA binding motif protein 16	106583	2.06	0.02	1.41	0.09	1	0.89	107	[79,163]	282	[123,>480]	0.04	359	[136,>480]	0.02	153	[90,>480]	0.32
95675_at	Map4k3 /// LOC675560	mitogen-activated protein kinase kinase kinase kinase 3 /// similar to mitogen-activated protein kinase kinase kinase kinase 3	_	2.03	0.02	2.26	0.01	1.9	0.01	158	[100,374]	>480	[198,>480]	0.05	>480	[250,>480]	0.02	183	[94,>480]	0.79
160292_at	Ecgf1	endothelial cell growth factor 1 (platelet-derived)	72962	2.02	0.03	1.11	0.51	0.92	0.95	134	[77,>480]	>480	[176,>480]	0.05	>480	[116,>480]	0.17	130	[65,>480]	0.97
94375_at	Hk2	hexokinase 2	15277	1.91	0.01	1.73	0.01	1.19	0.23	234	[143,>480]	>480	[308,>480]	0.04	>480	[204,>480]	0.18	256	[130,>480]	0.87
161631_f_at	Cstf1	Cleavage stimulation factor, 3' pre-RNA, subunit 1	67337	1.86	0.01	1.08	0.53	1.18	0.1	166	[125,248]	406	[190,>480]	0.04	>480	[209,>480]	0.02	221	[137,>480]	0.4
160137_at	B3gnt2	UDP-GlcNAc:betaGal beta-1,3-N-acetylglucosaminyltransferase 2	53625	1.84	0.01	1.34	0.04	1.22	0.1	137	[101,214]	>480	[206,>480]	0.01	>480	[278,>480]	0.01	182	[109,>480]	0.44
93619_at	Per1	period homolog 1 (Drosophila)	18626	1.83	0.02	3.58	0.01	1	0.89	81	[57,145]	>480	[106,>480]	0.03	230	[84,>480]	0.09	202	[80,>480]	0.12
104117_at	Wdr20a	WD repeat domain 20a	69641	1.83	0.05	1.49	0.08	1.77	0.03	54	[42,75]	343	[98,>480]	0.01	>480	[111,>480]	0.01	90	[54,258]	0.11
104671_at	Ampd3	AMP deaminase 3	11717	1.8	0.01	3.52	0.01	1.23	0.11	281	[154,>480]	>480	[415,>480]	0.04	>480	[165,>480]	0.53	300	[134,>480]	0.93
94554_at	Trappc5	trafficking protein particle complex 5	66682	1.79	0.01	1.48	0.06	1.5	0.02	383	[197,>480]	>480	[>480,>480]	0.01	>480	[291,>480]	0.22	192	[115,>480]	0.23
97906_at	Siah2	seven in absentia 2	20439	1.78	0.03	1.29	0.22	0.97	1	72	[56,100]	>480	[174,>480]	0.01	454	[129,>480]	0.01	112	[69,301]	0.15
95609_at	---	---		1.77	0.01	1.51	0.01	1.29	0.06	114	[86,171]	>480	[188,>480]	0.01	255	[125,>480]	0.06	135	[87,301]	0.6
102800_at	Foxc2	forkhead box C2	14234	1.75	0.03	2.03	0.01	1.27	0.07	67	[52,93]	342	[113,>480]	0.01	121	[71,423]	0.07	95	[61,218]	0.22
160167_at	Nup62	nucleoporin 62	18226	1.73	0.05	1.06	0.67	1.24	0.27	146	[101,264]	>480	[196,>480]	0.02	188	[104,>480]	0.57	135	[85,322]	0.83
93104_at	Btg1	B-cell translocation gene 1, anti-proliferative	12226	1.68	0.01	2.15	0.01	1.21	0.15	152	[109,250]	>480	[398,>480]	0.01	>480	[209,>480]	0.02	183	[110,>480]	0.62
102382_at	Arntl	aryl hydrocarbon receptor nuclear translocator-like	11865	1.67	0.01	1.74	0.01	1.41	0.05	245	[153,>480]	>480	[320,>480]	0.04	>480	[238,>480]	0.12	260	[137,>480]	0.91
161013_f_at	Spsb1	splA/ryanodine receptor domain and SOCS box containing 1	74646	1.67	0.05	1.29	0.22	0.94	0.92	74	[58,102]	>480	[143,>480]	0.01	172	[91,>480]	0.02	84	[59,150]	0.61
104533_at	Pim1	proviral integration site 1	18712	1.66	0.01	1.78	0.01	1.03	0.76	226	[156,408]	>480	[>480,>480]	0.01	>480	[396,>480]	0.01	402	[189,>480]	0.27
104349_at	Snip1	Smad nuclear interacting protein 1	76793	1.65	0.01	1.13	0.25	1.44	0.01	91	[76,114]	>480	[224,>480]	0.01	275	[149,>480]	0.01	93	[72,130]	0.92
104402_at	Gtf3c4	general transcription factor IIIC, polypeptide 4	269252	1.58	0.05	0.77	0.21	1.47	0.08	162	[100,425]	>480	[269,>480]	0.02	>480	[162,>480]	0.11	134	[78,>480]	0.71
104152_at	Stk40	serine/threonine kinase 40	74178	1.58	0.01	1.34	0.13	1.39	0.02	161	[120,246]	>480	[336,>480]	0.01	>480	[218,>480]	0.01	133	[95,221]	0.48
104610_at	Pprc1	peroxisome proliferative activated receptor, gamma, coactivator-related 1	226169	1.57	0.01	0.76	0.01	1.37	0.01	100	[78,137]	>480	[295,>480]	0.01	164	[101,448]	0.1	117	[81,213]	0.54
104053_at	Trio	triple functional domain (PTPRF interacting)	223435	1.56	0.03	1.24	0.08	0.94	0.66	189	[140,289]	>480	[310,>480]	0.01	>480	[411,>480]	0.01	282	[163,>480]	0.28
103263_at	Epc1	enhancer of polycomb homolog 1 (Drosophila)	13831	1.53	0.05	1.44	0.05	1.23	0.21	51	[43,62]	441	[138,>480]	0.01	215	[104,>480]	0.01	74	[54,117]	0.05
160131_at	Amotl2	angiomotin like 2	56332	1.52	0.02	2.06	0.04	1.49	0.01	90	[65,145]	>480	[143,>480]	0.01	263	[102,>480]	0.05	94	[60,218]	0.88
103363_at	Tbn	taube nuss	63856	1.52	0.05	1.28	0.08	1.45	0.03	201	[135,391]	>480	[248,>480]	0.04	478	[182,>480]	0.18	156	[102,335]	0.51
98052_at	Bet1l	blocked early in transport 1 homolog (S. cerevisiae)-like	54399	1.5	0.02	1.15	0.28	1.27	0.07	196	[133,376]	>480	[356,>480]	0.01	263	[138,>480]	0.55	182	[112,>480]	0.86
103346_at	Clk2	CDC-like kinase 2	12748	1.5	0.01	1.32	0.03	1.07	0.4	135	[109,176]	>480	[340,>480]	0.01	>480	[307,>480]	0.01	158	[114,257]	0.49
104389_at	1700017B05Rik /// LOC640563	RIKEN cDNA 1700017B05 gene /// hypothetical protein LOC640563		1.48	0.02	0.91	0.53	1.14	0.38	67	[54,89]	304	[116,>480]	0.01	124	[75,358]	0.04	75	[54,125]	0.61
102878_at	Rad52	RAD52 homolog (S. cerevisiae)	19365	1.45	0.01	1.1	0.38	1.64	0.01	156	[114,250]	>480	[337,>480]	0.01	>480	[196,>480]	0.03	142	[96,273]	0.76
101568_at	Prosc	proline synthetase co-transcribed	114863	1.44	0.01	1.48	0.01	1.09	0.16		[>480,>480]	>480	[>480,>480]	0.01	>480	[277,>480]	0.5		[313,>480]	0.7
97370_at	Spryd4	SPRY domain containing 4	66701	1.43	0.01	1	1	1.15	0.2	228	[170,346]	>480	[>480,>480]	0.01	>480	[366,>480]	0.01	310	[187,>480]	0.38
161056_at	Zbtb2	zinc finger and BTB domain containing 2	381990	1.4	0.01	1.35	0.21	1.37	0	71	[55,99]	>480	[139,>480]	0.01	291	[111,>480]	0.01	97	[63,215]	0.27
104015_at	Metap1	methionyl aminopeptidase 1	75624	1.39	0.03	1.53	0.01	1.81	0.01	474	[237,>480]	>480	[>480,>480]	0.01	>480	[>480,>480]	0.04	388	[180,>480]	0.8
100943_at	Slc1a4	solute carrier family 1 (glutamate/neutral amino acid transporter), member 4	55963	1.37	0.02	1.55	0.05	1.14	0.33	277	[164,>480]	>480	[378,>480]	0.04	>480	[253,>480]	0.15	360	[160,>480]	0.7
93148_at	Ttc17	tetratricopeptide repeat domain 17	74569	1.34	0.02	1.22	0.03	0.92	0.28	235	[165,411]	>480	[280,>480]	0.04	>480	[245,>480]	0.09	461	[212,>480]	0.19
95077_at	Rabggtb	RAB geranylgeranyl transferase, b subunit	19352	1.3	0.05	1.14	0.28	0.95	0.73	153	[115,227]	>480	[206,>480]	0.01	>480	[262,>480]	0.01	235	[137,>480]	0.23
104536_at	Smad2	MAD homolog 2 (Drosophila)	17126	1.28	0.02	1.15	0.12	1.42	0.01	216	[153,368]	>480	[286,>480]	0.02	>480	[335,>480]	0.01	240	[146,>480]	0.79
95565_at	Mad2l1bp	MAD2L1 binding protein	66591	1.27	0.03	1.14	0.27	1.52	0.01	90	[71,123]	>480	[185,>480]	0.01	>480	[230,>480]	0.01	134	[86,303]	0.16
102964_at	Zfp639	zinc finger protein 639	67778	1.25	0.05	1.29	0.03	1.29	0.03	175	[127,282]	>480	[319,>480]	0.01	>480	[199,>480]	0.05	195	[122,>480]	0.76
93211_at	Dnajc5	DnaJ (Hsp40) homolog, subfamily C, member 5	13002	1.25	0.05	1.11	0.23	1.11	0.25		[>480,>480]	>480	[474,>480]	0.04	>480	[>480,>480]	0.1		[>480,>480]	0.46
102996_at	Ell	elongation factor RNA polymerase II	13716	1.21	0.04	1.14	0.02	1.11	0.08	160	[119,243]	>480	[277,>480]	0.01	425	[185,>480]	0.04	157	[106,302]	0.96
Transcripts that were up-regulated and stabilized following infection with reovirus isolate c8 (49 transcripts)
Affymetrix Probe Set ID	Gene Symbol	Gene Title	Entrez Gene	FC c87/M	p value c87 > M	FC c8/M	p value c8 > M	FC D/M	p value D > M	M HL	M HL 95% CI	c87 HL	c87 HL 95% CI	p value c87 > M	c8 HL	c8 HL 95% CI	p value c8 > M	D HL	D HL 95% CI	p value D > M
104646_at	Gdf15	growth differentiation factor 15	23886	18.24	0.01	12.07	0.01	3.83	0.01	69	[47,124]	>480	[101,>480]	0.02	>480	[115,>480]	0.01	63	[40,149]	0.82
97689_at	F3	coagulation factor III	14066	7.79	0.01	5.16	0.01	2.91	0.01	77	[55,130]	>480	[115,>480]	0.01	>480	[128,>480]	0.01	88	[53,260]	0.72
102798_at	Adm	adrenomedullin	11535	1.36	0.27	3.9	0.01	0.7	0.07	109	[77,188]	>480	[461,>480]	0.01	>480	[144,>480]	0.02	>480	[152,>480]	0.02
98507_at	Nr1d1	nuclear receptor subfamily 1, group D, member 1	217166	4.97	0.01	3.79	0.01	1.74	0.01	125	[89,207]	>480	[294,>480]	0.01	>480	[174,>480]	0.02	190	[103,>480]	0.33
104598_at	Dusp1	dual specificity phosphatase 1	19252	3.65	0.01	3.65	0.01	1.42	0.01	50	[39,68]	>480	[112,>480]	0.01	104	[57,>480]	0.03	62	[42,122]	0.39
103520_at	Vegfa	vascular endothelial growth factor A	22339	2.44	0.01	3.49	0.01	1.67	0.08	119	[79,240]	>480	[226,>480]	0.01	>480	[156,>480]	0.03	99	[62,248]	0.67
160261_i_at	Lats2	large tumor suppressor 2	50523	2.77	0.01	3.15	0.01	2.21	0.01	88	[65,135]	>480	[146,>480]	0.01	322	[115,>480]	0.02	115	[70,319]	0.45
101937_s_at	Clk4	CDC like kinase 4	12750	3.28	0.01	3.11	0.01	2.08	0.01	166	[110,343]	>480	[257,>480]	0.02	>480	[253,>480]	0.02	122	[80,261]	0.42
101936_at	Clk4	CDC like kinase 4	12750	3.29	0.01	2.99	0.01	1.72	0.08	78	[59,115]	>480	[128,>480]	0.01	>480	[174,>480]	0.01	123	[72,439]	0.2
102955_at	Nfil3	nuclear factor, interleukin 3, regulated	18030	2.77	0.01	2.85	0.02	1.35	0.1	65	[49,100]	171	[75,>480]	0.04	184	[77,>480]	0.04	80	[50,201]	0.54
101502_at	Tgif	TG interacting factor	21815	2.33	0.01	2.59	0.01	1.55	0.01	94	[76,124]	>480	[217,>480]	0.01	468	[174,>480]	0.01	113	[80,191]	0.43
98478_at	Ccng2	cyclin G2	12452	0.67	0.15	2.41	0.01	0.48	0.02	93	[71,134]	>480	[215,>480]	0.01	>480	[229,>480]	0.01	218	[108,>480]	0.03
93528_s_at	Klf9	Kruppel-like factor 9	16601	1.66	0.01	2.35	0.01	1.33	0.02	154	[107,270]	367	[149,>480]	0.13	>480	[184,>480]	0.04	255	[127,>480]	0.3
94415_at	Bach1	BTB and CNC homology 1	12013	2.57	0.08	2.3	0.05	1.42	0.27	61	[45,95]	315	[88,>480]	0.01	432	[96,>480]	0.01	70	[45,165]	0.68
95675_at	Map4k3 /// LOC675560	mitogen-activated protein kinase kinase kinase kinase 3 /// similar to mitogen-activated protein kinase kinase kinase kinase 3		2.03	0.02	2.26	0.01	1.9	0.01	158	[100,374]	>480	[198,>480]	0.05	>480	[250,>480]	0.02	183	[94,>480]	0.79
160242_at	Flcn	folliculin	216805	1.37	0.14	2.23	0.01	1.1	0.44	117	[82,206]	>480	[208,>480]	0.01	450	[135,>480]	0.05	134	[79,439]	0.74
104712_at	Myc	myelocytomatosis oncogene	17869	2.59	0.01	2.2	0.01	1.89	0.01	44	[37,55]	366	[108,>480]	0.01	183	[83,>480]	0.01	56	[41,88]	0.23
93104_at	Btg1	B-cell translocation gene 1, anti-proliferative	12226	1.68	0.01	2.15	0.01	1.21	0.15	152	[109,250]	>480	[398,>480]	0.01	>480	[209,>480]	0.02	183	[110,>480]	0.62
160131_at	Amotl2	angiomotin like 2	56332	1.52	0.02	2.06	0.04	1.49	0.01	90	[65,145]	>480	[143,>480]	0.01	263	[102,>480]	0.05	94	[60,218]	0.88
160321_at	Zfand5	zinc finger, AN1-type domain 5	22682	1.37	0.25	2	0.03	2.05	0.02	113	[78,205]	431	[126,>480]	0.06	>480	[194,>480]	0.01	109	[67,277]	0.92
102761_at	Grpel2	GrpE-like 2, mitochondrial	17714	2.77	0.01	1.97	0.01	1.66	0.01	127	[97,183]	>480	[374,>480]	0.01	>480	[220,>480]	0.01	138	[94,263]	0.75
100024_at	Shroom3	shroom family member 3	27428	1.82	0.03	1.94	0.01	0.83	0.38	189	[113,>480]	>480	[174,>480]	0.15	>480	[238,>480]	0.05	465	[140,>480]	0.32
92216_at	Smad7	MAD homolog 7 (Drosophila)	17131	4.03	0.01	1.87	0.05	1.2	0.33	67	[52,95]	197	[89,>480]	0.01	199	[90,>480]	0.01	113	[67,364]	0.11
103015_at	Bcl6	B-cell leukemia/lymphoma 6	12053	1.01	0.89	1.86	0.01	1.16	0.35	49	[41,61]	>480	[130,>480]	0.01	273	[105,>480]	0.01	85	[57,170]	0.02
92360_at	Stam	signal transducing adaptor molecule (SH3 domain and ITAM motif) 1	20844	1.45	0.06	1.81	0.01	1.18	0.31	222	[142,>480]	>480	[341,>480]	0.02	>480	[340,>480]	0.02	283	[140,>480]	0.67
99552_at	Snai2	snail homolog 2 (Drosophila)	20583	1.29	0.31	1.78	0.04	1.3	0.23	182	[109,>480]	393	[128,>480]	0.36	>480	[278,>480]	0.03	224	[104,>480]	0.75
97937_at	Klf5	Kruppel-like factor 5	12224	2.18	0.01	1.78	0.01	1.44	0.02	115	[82,192]	>480	[149,>480]	0.02	>480	[179,>480]	0.01	209	[103,>480]	0.2
104533_at	Pim1	proviral integration site 1	18712	1.66	0.01	1.78	0.01	1.03	0.76	226	[156,408]	>480	[>480,>480]	0.01	>480	[396,>480]	0.01	402	[189,>480]	0.27
92300_at	Mnt	max binding protein	17428	0.8	0.27	1.77	0.05	0.98	0.89	42	[33,57]	>480	[95,>480]	0.01	>480	[94,>480]	0.01	55	[37,109]	0.31
99535_at	Ccrn4l	CCR4 carbon catabolite repression 4-like (S. cerevisiae)	12457	2.15	0.01	1.75	0.02	1.38	0.06	88	[69,121]	>480	[191,>480]	0.01	467	[153,>480]	0.01	126	[81,281]	0.21
104701_at	Bhlhb2	basic helix-loop-helix domain containing, class B2	20893	0.9	0.43	1.64	0.01	0.78	0.15	50	[41,65]	>480	[131,>480]	0.01	161	[79,>480]	0.01	78	[52,157]	0.07
104689_at	E4f1	E4F transcription factor 1	13560	1.24	0.07	1.58	0.01	1.09	0.54	373	[216,>480]	>480	[443,>480]	0.06	>480	[>480,>480]	0.05	>480	[276,>480]	0.29
160783_at	D14Ertd436e	DNA segment, Chr 14, ERATO Doi 436, expressed	218978	1.39	0.21	1.56	0.05	1.43	0.09	82	[55,159]	>480	[101,>480]	0.04	>480	[115,>480]	0.02	93	[52,425]	0.78
100489_at	Pde7a	phosphodiesterase 7A	18583	0.95	0.91	1.56	0.03	1.59	0.03	194	[132,371]	>480	[270,>480]	0.02	>480	[245,>480]	0.04	138	[93,262]	0.33
98946_at	Wsb1	WD repeat and SOCS box-containing 1	78889	1.35	0.25	1.54	0.02	1.72	0.01	201	[121,>480]	>480	[204,>480]	0.1	>480	[279,>480]	0.04	226	[110,>480]	0.85
92958_at	Foxo3a	forkhead box O3a	56484	0.98	0.73	1.53	0.01	0.91	0.53	157	[108,290]	>480	[439,>480]	0.01	>480	[235,>480]	0.02	228	[118,>480]	0.44
104015_at	Metap1	methionyl aminopeptidase 1	75624	1.39	0.03	1.53	0.01	1.81	0.01	474	[237,>480]	>480	[>480,>480]	0.01	>480	[>480,>480]	0.04	388	[180,>480]	0.8
99133_at	Slc3a2	solute carrier family 3 (activators of dibasic and neutral amino acid transport), member 2	17254	2.14	0.01	1.52	0.01	1.61	0.01	221	[144,477]	>480	[396,>480]	0.01	>480	[327,>480]	0.02	194	[116,>480]	0.77
99602_at	Klf10	Kruppel-like factor 10	21847	0.69	0.07	1.49	0.03	1.27	0.16	61	[51,75]	287	[126,>480]	0.01	145	[88,397]	0.01	79	[59,122]	0.16
103460_at	Ddit4	DNA-damage-inducible transcript 4	74747	1.21	0.31	1.46	0.02	0.98	0.92	102	[83,133]	398	[173,>480]	0.01	428	[180,>480]	0.01	119	[86,193]	0.49
103263_at	Epc1	enhancer of polycomb homolog 1 (Drosophila)	13831	1.53	0.05	1.44	0.05	1.23	0.21	51	[43,62]	441	[138,>480]	0.01	215	[104,>480]	0.01	74	[54,117]	0.05
96223_at	Dcp1a	decapping enzyme	75901	1.24	0.09	1.37	0.02	1.21	0.11	88	[70,118]	>480	[274,>480]	0.01	377	[149,>480]	0.01	131	[86,280]	0.14
95033_at	Jmjd1a	jumonji domain containing 1A	104263	0.5	0.01	1.37	0.04	0.78	0.08	142	[102,229]	>480	[202,>480]	0.01	>480	[211,>480]	0.01	316	[143,>480]	0.1
102983_at	Smad1	MAD homolog 1 (Drosophila)	17125	1.16	0.17	1.36	0.02	1.51	0.01	163	[123,242]	>480	[>480,>480]	0.01	>480	[252,>480]	0.01	210	[132,>480]	0.44
92722_f_at	Six1	sine oculis-related homeobox 1 homolog (Drosophila)	20471	1.28	0.22	1.35	0.03	1.91	0.01	50	[40,65]	380	[106,>480]	0.01	177	[81,>480]	0.01	75	[50,151]	0.11
160137_at	B3gnt2	UDP-GlcNAc:betaGal beta-1,3-N-acetylglucosaminyltransferase 2	53625	1.84	0.01	1.34	0.04	1.22	0.1	137	[101,214]	>480	[206,>480]	0.01	>480	[278,>480]	0.01	182	[109,>480]	0.44
103346_at	Clk2	CDC-like kinase 2	12748	1.5	0.01	1.32	0.03	1.07	0.4	135	[109,176]	>480	[340,>480]	0.01	>480	[307,>480]	0.01	158	[114,257]	0.49
102964_at	Zfp639	zinc finger protein 639	67778	1.25	0.05	1.29	0.03	1.29	0.03	175	[127,282]	>480	[319,>480]	0.01	>480	[199,>480]	0.05	195	[122,>480]	0.76
102996_at	Ell	elongation factor RNA polymerase II	13716	1.21	0.04	1.14	0.02	1.11	0.08	160	[119,243]	>480	[277,>480]	0.01	425	[185,>480]	0.04	157	[106,302]	0.96
Transcripts that were up-regulated and stabilized following infection with reovirus isolate Dearing (2 transcripts)
Affymetrix Probe Set ID	Gene Symbol	Gene Title	Entrez Gene	FC c87/M	p value c87 > M	FC c8/M	p value c8 > M	FC D/M	p value D > M	M HL	M HL 95% CI	c87 HL	c87 HL 95% CI	p value c87 > M	c8 HL	c8 HL 95% CI	p value c8 > M	D HL	D HL 95% CI	p value D > M
95285_at	---	---		1.56	0.25	1.02	0.77	1.58	0.03	49	[39,65]	179	[78,>480]	0.01	100	[58,356]	0.02	84	[53,212]	0.05
103015_at	Bcl6	B-cell leukemia/lymphoma 6	12053	1.01	0.89	1.86	0.01	1.16	0.35	49	[41,61]	>480	[130,>480]	0.01	273	[105,>480]	0.01	85	[57,170]	0.02
